# Supplementary material for: Relationship between indoor noise perception and remote work during the COVID-19 pandemic
Source: PLoS One. 2023 Jun 9;18(6):e0286481. doi: 10.1371/journal.pone.0286481 (PMC10256214; doi:10.1371/journal.pone.0286481)
Supplement: S1 Data — (XLSX) [file pone.0286481.s001.xlsx]

## Sheet: Sheet1
AGE	SAT	PF_A1	PF_A2	PF_A3	PF_A4	PF_A5	PF_B1	PF_B2	PF_B3	PF_B4	PF_B5	PF_B6	PF_B7	PF_B8	PF_C1	PF_C2	PF_C3	PF_C4	PF_C5	AN_FOOT	AN_VOICE	AN_WORK	AN_TV	DIS_WORK	DIS_CONV	DIS_REST	DIS_LEISU
40	3	5	4	4	4	4	3	3	4	4	4	3	3	3	2	1	1	1	1	1	1	1	1	1	1	1	1
37	2	2	3	1	3	2	3	2	3	3	4	2	2	2	4	1	2	3	3	2	2	2	3	4	3	3	3
27	5	5	4	5	5	5	4	4	5	3	4	4	3	4	5	4	4	4	4	4	5	4	4	4	5	4	4
35	0	3	6	3	3	3	3	3	5	5	3	3	3	6	1	0	0	0	0	0	0	0	0	3	3	0	0
41	3	3	3	3	1	1	1	1	1	3	2	2	3	3	3	0	3	3	3	0	0	0	0	0	0	0	0
29	4	4	4	5	5	3	3	2	4	3	3	3	4	3	3	1	1	2	3	3	3	2	3	3	5	3	2
58	5	4	4	3	5	5	4	3	4	4	3	3	3	3	2	1	1	2	3	3	4	4	4	3	3	3	3
43	4	4	5	4	3	2	2	3	4	4	2	3	1	3	4	1	4	4	1	1	5	4	5	5	5	5	4
47	4	5	4	5	6	6	1	2	3	4	2	2	1	5	1	0	1	0	0	0	0	0	0	0	0	0	0
29	4	6	6	6	6	6	6	6	6	6	6	3	4	6	1	0	2	3	3	0	0	0	0	0	0	0	0
33	3	3	3	3	4	3	4	3	3	3	3	3	3	2	3	3	2	3	4	3	4	3	3	3	4	3	3
36	1	0	1	0	0	0	0	0	0	0	0	0	0	0	0	0	3	3	0	3	4	4	6	6	6	6	6
39	3	2	3	2	2	2	2	2	2	2	2	2	2	2	3	3	3	3	3	3	3	2	2	2	2	2	2
29	5	6	6	6	5	4	4	5	6	5	5	3	3	6	1	0	3	1	2	4	3	0	0	4	4	6	0
38	6	6	6	5	6	5	6	5	6	5	6	5	6	5	6	6	6	6	6	6	5	6	4	6	5	6	6
43	3	3	4	3	2	2	3	2	3	2	2	2	2	2	3	3	2	3	3	4	6	6	5	4	4	2	2
32	5	5	5	5	5	5	5	5	6	5	6	3	6	5	0	0	0	0	0	0	0	0	0	0	0	0	0
40	3	1	2	1	1	0	1	1	1	2	1	1	1	1	0	2	2	1	0	4	3	3	2	4	3	3	4
36	5	6	5	6	5	6	5	6	5	4	5	5	6	5	4	5	5	6	4	3	2	3	2	3	2	3	2
26	4	6	6	6	6	6	4	4	5	5	5	3	2	4	3	0	2	2	3	1	0	5	2	1	3	5	0
32	1	1	1	1	1	1	1	1	1	4	3	1	1	3	3	1	2	4	4	3	3	5	3	3	4	5	3
25	1	0	0	0	0	0	0	0	0	0	0	0	0	4	0	4	0	0	0	3	3	3	3	6	6	6	6
32	4	3	4	4	2	2	3	3	2	2	3	2	2	3	3	3	2	4	4	3	3	3	3	2	3	3	3
37	3	4	4	4	4	4	4	4	4	4	4	4	4	4	3	3	2	2	2	2	3	4	2	2	2	2	2
31	5	4	4	5	4	4	5	4	4	3	4	3	3	4	4	2	3	5	4	3	2	1	2	2	2	1	1
37	3	3	4	3	3	3	3	3	2	2	3	3	4	3	3	3	3	3	2	3	4	3	3	3	2	3	3
36	3	3	3	3	3	4	3	2	3	3	3	3	3	3	3	3	3	3	3	0	0	0	0	0	0	0	0
30	5	5	5	5	1	5	5	0	5	5	3	1	5	1	1	3	0	0	0	1	1	1	5	5	3	1	1
34	3	5	3	3	3	2	3	3	3	3	3	4	4	3	1	2	1	0	0	0	0	0	0	0	0	0	0
28	5	6	6	6	6	6	6	6	6	6	6	5	5	5	2	0	0	3	4	4	4	0	5	0	3	5	3
45	5	5	5	5	5	5	5	5	5	5	5	5	5	0	3	3	3	3	2	0	0	0	0	0	0	0	0
34	4	3	3	4	3	3	3	4	4	4	3	3	3	3	1	4	1	1	1	0	0	0	0	1	1	1	1
49	2	4	4	3	3	3	3	3	3	3	4	3	3	3	2	2	2	2	2	3	3	4	4	3	3	3	3
36	3	3	3	2	2	2	1	3	3	3	2	3	4	4	3	3	3	3	3	2	2	2	2	2	2	3	3
57	3	6	6	6	4	5	6	6	6	6	6	6	6	6	2	0	0	0	0	0	0	0	4	0	0	0	0
30	5	6	5	5	3	4	6	6	5	5	6	3	4	5	6	6	4	3	4	5	6	4	4	5	6	6	4
36	5	5	6	5	4	5	4	6	6	4	4	6	4	3	5	4	4	6	4	5	6	3	3	3	6	4	6
29	5	4	5	5	4	3	2	3	4	5	5	5	4	5	6	6	5	4	3	4	6	5	3	5	5	4	3
26	5	4	5	5	5	5	4	3	3	5	5	4	5	4	4	1	3	1	0	1	1	1	0	2	2	2	2
31	3	4	4	3	3	4	3	3	3	3	3	3	3	3	3	3	3	2	2	3	3	4	3	3	3	3	4
46	4	4	3	5	5	4	5	2	4	2	2	5	5	5	4	4	4	5	2	4	3	4	4	5	5	3	3
51	5	6	5	5	5	5	5	4	5	5	4	4	4	5	3	2	2	2	2	2	3	2	2	2	1	1	1
39	4	5	5	5	3	1	2	3	4	4	4	3	4	4	3	2	1	2	2	4	4	4	4	4	4	4	4
33	5	5	5	5	5	6	3	2	5	5	5	3	3	5	1	1	0	0	0	5	3	0	4	1	3	5	5
34	0	2	4	2	1	0	3	0	3	5	3	0	0	0	2	0	2	4	4	3	3	6	4	5	5	5	5
34	4	4	3	4	5	3	2	4	3	4	4	3	5	3	4	3	4	4	3	4	2	4	3	4	2	3	4
49	6	5	5	5	5	5	4	5	6	6	5	5	5	5	0	0	0	0	0	1	4	1	1	1	1	4	1
38	2	5	4	4	2	3	3	4	4	4	4	5	4	3	3	1	1	2	1	0	0	0	1	1	1	1	1
43	2	5	4	5	5	4	5	4	5	5	4	5	4	4	5	4	4	3	2	5	4	4	4	4	5	5	4
35	5	3	5	4	6	6	3	6	4	5	6	4	6	6	1	0	2	2	4	4	3	4	5	1	1	0	0
33	5	6	6	6	6	6	3	3	3	3	3	5	5	6	0	0	0	0	0	0	0	0	0	0	0	0	0
35	3	6	6	6	3	3	3	3	3	3	3	3	3	3	3	2	2	2	1	3	5	3	3	3	3	3	3
41	4	5	5	4	4	4	4	5	4	4	5	4	4	4	4	5	4	5	2	2	2	2	1	2	3	3	3
33	2	5	5	5	3	2	3	4	3	3	2	2	2	3	4	3	3	3	3	4	4	4	3	4	4	4	4
42	4	3	4	2	5	6	2	3	4	0	1	3	5	3	4	3	5	3	2	4	1	2	3	4	6	1	2
66	5	2	1	4	1	3	1	3	4	4	3	3	4	4	2	1	2	1	1	1	0	1	4	2	1	1	2
66	5	3	4	3	2	3	2	3	5	5	3	4	3	4	2	0	0	0	0	0	0	0	1	0	1	0	1
61	6	5	4	4	5	5	6	4	5	5	4	3	4	4	3	2	2	1	2	1	1	0	0	0	0	1	1
46	4	3	4	3	3	4	3	2	2	3	2	2	2	2	3	2	2	3	2	2	3	2	3	3	2	3	2
34	6	6	5	6	6	6	5	5	6	6	5	6	6	6	2	1	1	0	0	0	0	0	0	0	0	0	0
67	5	4	4	4	4	5	4	4	5	5	4	5	4	5	2	3	2	2	2	0	0	0	2	0	1	0	0
46	4	4	5	4	5	6	5	4	5	6	4	3	3	4	2	0	1	1	1	1	0	0	0	0	0	0	0
32	4	4	4	5	4	3	4	5	4	5	4	5	5	4	4	3	5	5	4	4	4	5	4	4	5	4	3
35	4	4	3	3	3	2	5	6	4	5	3	4	4	5	4	2	4	4	4	3	2	1	2	3	2	1	1
43	3	3	3	3	3	3	3	1	3	2	3	3	2	2	2	2	3	2	2	2	2	2	2	2	2	2	2
34	3	4	5	4	3	4	4	3	4	4	3	3	3	4	3	1	3	2	2	1	2	2	3	2	2	1	1
56	5	4	6	6	4	4	5	5	5	4	4	5	4	4	1	1	1	3	3	1	1	1	1	1	1	1	1
65	4	5	5	6	5	6	6	5	6	5	5	4	5	6	1	1	1	1	3	0	1	1	3	2	2	2	1
51	5	4	4	4	4	4	4	3	4	4	3	3	3	4	3	2	0	0	1	1	1	1	3	1	1	0	0
55	4	5	5	4	4	5	4	3	4	4	4	4	3	3	2	1	0	0	0	0	0	1	0	0	0	0	0
35	5	6	6	5	6	5	6	6	5	5	6	6	5	6	1	1	1	1	1	1	1	0	1	1	1	1	0
29	5	5	5	5	4	6	5	5	5	6	6	6	5	5	1	0	2	1	1	5	5	3	4	4	5	5	5
33	4	3	4	5	5	4	4	3	3	3	3	4	3	4	3	3	3	3	3	4	3	3	3	3	3	3	3
42	5	2	4	4	2	4	5	5	4	5	5	4	2	4	4	5	4	4	3	5	5	4	5	5	5	3	6
51	4	4	4	4	4	3	3	2	4	4	3	3	3	3	3	3	1	1	1	1	1	1	4	1	1	1	1
46	3	5	4	3	1	5	5	5	5	5	5	5	5	5	2	1	1	4	2	4	3	4	2	3	3	2	2
38	4	4	4	4	4	4	4	4	3	4	4	4	4	4	4	4	4	4	4	4	4	4	4	4	4	4	4
24	4	4	4	5	4	5	4	4	3	4	4	3	3	4	4	1	0	2	2	4	4	3	4	4	4	3	3
31	4	5	5	5	4	4	5	4	5	4	5	5	4	4	2	2	1	3	1	3	5	3	5	4	4	4	4
28	5	5	4	5	4	6	5	4	5	4	2	3	1	4	2	2	4	3	5	6	5	6	6	6	5	4	6
39	5	5	5	5	5	5	4	5	5	5	5	5	4	4	4	2	1	0	0	4	3	3	4	3	2	2	2
32	1	5	5	4	3	5	4	4	4	4	4	3	4	4	3	3	2	4	4	0	0	0	3	1	1	1	1
45	5	5	5	4	4	5	4	4	5	4	4	4	3	4	1	1	3	3	3	2	2	2	2	2	2	2	2
30	0	2	0	3	0	1	1	1	1	1	1	0	0	0	5	5	5	5	5	1	1	4	1	3	1	1	1
44	0	3	3	3	3	3	3	3	3	3	3	3	3	4	1	4	5	1	4	4	4	2	3	4	2	3	4
36	3	3	3	4	4	4	3	3	3	3	3	3	3	3	3	0	3	0	0	3	3	3	3	4	3	3	3
50	6	6	6	6	6	6	6	6	6	6	6	6	6	6	0	0	0	0	0	1	4	0	1	0	0	0	0
34	4	5	5	5	4	4	4	4	5	5	4	4	4	5	2	2	2	1	1	1	1	2	4	1	1	1	1
37	4	3	4	3	3	3	3	3	4	4	4	3	3	4	3	3	2	3	3	4	4	4	4	4	4	3	2
45	6	6	6	5	6	6	6	6	5	5	6	5	6	6	6	5	6	6	5	6	6	6	6	6	6	6	6
56	4	4	4	4	4	4	4	3	4	4	4	4	3	4	3	3	3	3	3	2	2	2	2	2	2	2	2
30	4	5	5	4	4	4	4	3	4	4	4	3	4	4	3	3	3	3	3	3	3	3	4	4	3	4	3
32	5	5	5	5	6	5	5	4	4	5	4	5	4	5	4	3	2	2	2	2	5	4	3	1	2	1	2
40	2	1	2	1	0	1	1	1	2	2	1	1	0	1	1	1	2	3	3	4	4	3	3	4	4	3	3
53	5	5	4	3	4	5	4	4	4	5	5	5	5	4	3	3	2	3	3	5	5	4	5	5	4	5	4
62	4	4	4	3	3	4	3	4	3	3	3	2	3	2	1	2	3	1	1	3	4	3	4	2	2	3	2
33	4	5	5	4	4	5	4	4	4	4	4	4	3	3	2	2	2	2	1	2	1	1	2	1	1	1	1
39	5	5	5	4	5	6	5	5	5	5	4	5	5	5	3	1	1	1	0	1	1	1	1	1	1	0	1
39	4	4	5	2	4	4	4	3	4	3	5	4	4	2	3	5	4	4	3	5	3	4	5	5	3	4	5
32	2	6	5	5	5	5	5	3	5	5	3	1	3	3	4	0	3	5	3	3	2	3	3	3	2	4	3
43	4	4	4	4	4	5	3	4	4	4	4	4	4	4	3	3	4	4	4	5	5	3	5	5	5	5	5
42	3	3	3	3	3	3	3	3	3	2	2	4	4	4	1	4	4	3	4	3	4	4	4	3	4	4	4
62	5	4	4	5	5	5	4	4	5	5	4	4	4	4	0	0	0	1	0	1	1	0	1	1	1	0	0
65	2	3	4	3	3	3	2	1	3	2	1	2	0	4	3	1	2	3	2	2	1	2	1	2	1	2	1
24	5	6	6	5	5	5	5	5	5	6	5	5	4	5	1	0	0	0	0	1	2	3	5	5	5	1	1
24	3	4	4	4	4	4	4	3	4	4	3	3	3	4	3	2	3	2	2	2	2	2	2	2	2	2	2
25	4	4	4	5	4	5	3	3	4	5	4	3	4	4	2	1	1	3	1	3	4	5	3	4	4	3	3
29	3	6	6	6	3	3	3	3	6	3	3	3	3	6	3	2	3	3	4	4	4	2	5	3	3	2	2
30	4	4	4	3	1	3	2	2	1	2	3	2	1	2	1	1	3	2	3	3	5	4	3	4	3	2	2
27	4	3	4	3	3	4	4	4	4	4	3	4	4	4	1	1	1	1	1	4	4	4	5	4	4	4	4
42	4	5	4	4	4	5	4	3	4	3	3	3	2	2	3	2	2	2	2	2	3	2	3	3	2	2	2
27	4	4	4	4	4	5	2	3	2	3	4	4	2	4	2	2	2	2	2	2	2	4	4	4	4	4	4
65	5	5	5	5	6	6	4	5	5	5	5	3	5	6	2	1	1	1	4	4	4	5	5	4	3	2	2
39	4	4	4	2	3	5	2	4	5	5	3	4	4	4	5	2	3	4	4	3	3	4	4	1	1	1	1
34	4	4	5	4	5	6	5	4	5	5	5	4	3	3	3	3	3	1	1	0	0	0	1	0	0	0	0
46	2	4	5	4	3	4	2	4	3	4	4	5	3	4	3	5	4	3	5	2	3	4	5	5	4	1	4
52	6	6	6	5	6	6	6	4	6	4	4	5	5	5	5	4	5	5	5	5	4	4	5	4	3	4	3
44	4	4	5	4	4	3	4	3	6	6	5	4	6	5	3	2	2	2	2	5	4	4	5	4	5	4	4
33	6	6	6	6	6	6	6	6	6	6	6	6	6	6	0	0	0	3	0	4	4	2	2	1	1	4	4
36	4	4	4	4	4	4	4	2	4	4	4	2	3	4	2	2	2	2	2	4	4	4	3	3	3	3	3
49	5	5	4	4	5	5	5	3	3	4	4	3	4	3	4	1	2	3	4	3	3	3	4	3	4	6	3
74	4	4	3	2	1	2	4	3	4	4	4	3	3	5	4	3	3	3	3	3	3	4	3	2	2	3	3
44	5	5	5	5	6	5	4	3	4	4	5	5	4	4	0	0	0	0	0	0	0	0	0	0	0	0	0
33	4	4	4	4	4	4	3	3	3	4	3	2	3	3	2	1	2	2	2	1	2	1	3	2	2	2	2
34	5	3	2	5	3	5	4	4	3	5	4	3	5	4	3	5	4	3	4	5	3	5	4	5	3	4	3
30	4	3	4	5	4	3	3	4	2	3	4	5	4	3	3	3	2	3	4	3	3	5	4	3	2	3	4
34	4	5	4	4	5	5	3	4	4	4	3	3	3	4	2	1	3	2	2	2	2	3	2	1	1	1	0
30	4	3	3	2	2	1	2	2	1	3	3	1	3	2	1	0	0	2	2	0	0	0	0	0	0	0	0
32	5	6	6	5	6	5	6	5	5	5	3	2	4	5	1	0	0	0	0	6	3	1	3	2	4	3	0
34	3	3	4	3	3	2	4	5	4	4	4	4	5	5	3	2	1	2	1	3	3	3	3	3	3	3	3
33	1	1	2	3	1	2	1	1	1	1	2	0	1	0	5	3	4	1	6	5	0	0	1	0	0	0	0
41	5	6	6	6	6	6	6	6	6	6	5	6	5	6	1	1	1	2	4	3	3	0	3	0	0	0	0
34	6	3	4	4	4	5	5	5	5	5	5	5	4	4	4	5	5	5	5	3	3	3	3	3	3	3	3
41	4	2	4	3	3	2	3	3	3	3	3	4	3	2	4	1	4	4	4	5	4	4	5	4	4	4	4
36	3	2	1	1	1	2	1	2	2	1	2	3	1	1	1	2	1	3	4	3	4	4	3	4	4	3	3
36	4	4	2	2	4	3	4	3	3	4	3	4	4	3	3	4	3	3	3	2	3	3	3	4	3	2	3
37	5	4	4	3	5	4	5	2	2	4	3	3	2	4	3	1	1	1	2	1	0	1	0	1	0	0	0
39	2	2	2	3	3	3	1	2	2	3	4	3	2	1	2	2	3	3	2	1	2	2	3	3	2	1	2
34	6	5	6	6	6	4	5	2	2	5	5	0	3	3	2	1	0	0	0	0	0	4	6	3	4	5	5
50	4	4	4	5	4	5	5	3	4	4	4	3	3	4	3	0	1	4	3	4	3	4	4	3	4	4	4
48	3	3	5	4	3	2	3	4	4	5	4	5	5	6	2	0	0	0	1	1	1	1	1	1	1	1	1
31	3	2	3	5	1	2	3	3	4	3	3	2	5	3	3	5	3	3	3	4	3	3	4	3	4	3	4
45	4	4	4	4	4	4	3	4	4	4	4	3	3	3	1	1	1	3	1	2	2	1	1	1	1	2	1
30	3	3	3	3	3	3	3	3	3	3	3	3	2	3	3	2	3	3	3	3	3	3	3	3	3	3	3
44	4	5	5	4	5	4	4	4	4	5	4	4	4	4	1	1	1	4	4	1	1	1	1	1	1	1	1
43	4	4	4	4	5	4	3	3	4	4	3	3	4	5	1	1	0	1	1	2	2	2	2	2	3	2	2
54	2	3	3	3	2	2	3	5	3	3	2	1	3	5	4	1	1	3	1	0	0	0	0	0	0	0	0
47	6	6	6	6	6	6	6	6	6	6	6	6	6	6	3	0	5	2	1	0	0	0	0	0	0	0	0
50	4	6	6	6	6	6	3	3	3	6	6	3	3	3	0	0	0	0	0	3	3	0	0	0	0	0	0
50	5	5	5	5	5	5	4	5	6	6	4	3	4	4	2	1	2	2	2	1	1	1	1	1	1	1	1
41	6	6	6	6	6	6	6	6	6	6	6	5	6	6	0	0	0	0	0	0	0	0	0	0	0	0	0
37	4	4	5	5	5	5	5	4	5	5	4	5	4	5	1	2	2	2	1	2	1	1	2	1	1	1	1
46	6	6	6	6	6	6	6	6	6	6	6	3	3	6	3	2	3	0	0	0	0	0	0	0	0	0	0
50	2	2	2	2	1	1	1	2	2	2	2	2	2	3	2	2	1	1	2	4	3	4	4	3	3	3	3
50	3	4	4	3	4	4	5	4	4	4	5	4	5	5	5	5	4	4	3	4	3	3	3	4	3	2	4
41	3	5	5	5	4	3	3	2	5	3	3	5	3	3	1	1	1	3	4	1	2	2	3	3	2	2	1
31	4	1	2	2	1	1	1	1	1	1	1	1	1	1	1	2	2	4	3	1	4	4	3	1	1	2	2
30	5	4	5	6	5	4	3	5	5	5	5	3	4	3	3	2	2	1	1	3	3	3	4	4	4	4	4
52	3	4	4	4	3	4	4	4	4	4	4	3	4	4	3	4	4	3	3	4	3	3	3	2	3	2	3
52	3	4	4	4	2	4	4	4	4	4	4	4	4	4	4	2	4	4	4	3	3	3	3	3	3	3	3
43	4	4	4	4	3	4	4	3	4	4	5	3	4	4	2	2	2	2	2	2	2	2	3	3	3	3	3
45	4	3	3	3	3	4	4	4	5	5	5	4	3	5	5	5	5	5	5	3	3	3	3	3	3	3	3
39	4	6	5	5	6	6	4	3	4	4	4	3	3	5	2	0	0	1	1	1	1	1	1	1	1	1	1
51	5	6	6	6	4	5	5	5	6	6	6	6	6	6	1	0	0	0	0	0	0	0	2	0	1	1	0
41	6	4	4	5	6	6	5	5	5	5	6	4	5	4	1	1	0	0	0	3	3	0	0	1	1	1	0
58	3	6	6	5	4	3	3	4	5	5	5	3	3	5	3	1	0	0	0	3	3	3	3	3	3	3	3
31	4	3	4	3	4	4	5	3	4	4	5	4	5	4	5	4	4	5	4	4	4	5	3	4	3	5	3
53	5	4	5	4	4	5	4	4	3	4	4	5	4	4	1	1	2	2	2	2	2	2	2	4	4	4	2
44	4	3	3	4	4	3	3	3	4	4	4	3	3	4	3	3	2	3	2	1	1	1	1	1	1	1	1
38	3	4	3	2	3	4	2	5	4	4	4	4	3	4	4	4	4	3	3	2	2	3	2	4	3	4	3
37	2	3	4	4	3	3	4	2	3	3	2	2	2	3	4	4	4	3	2	3	3	3	4	3	4	3	2
43	4	4	4	4	3	3	3	4	3	4	4	3	3	5	4	1	3	4	2	2	1	1	1	1	1	1	1
58	4	4	3	4	4	3	4	4	4	3	4	5	4	2	3	4	4	4	3	4	4	3	3	3	4	4	5
36	3	3	4	3	3	3	3	3	3	3	3	4	3	4	2	2	3	2	3	2	2	2	3	4	4	4	2
38	4	5	5	4	4	5	4	4	3	4	3	3	3	3	2	1	1	2	2	2	2	1	4	3	4	4	4
42	5	6	6	6	6	6	6	6	6	6	6	4	4	5	1	0	0	1	0	0	0	0	0	0	0	0	0
33	6	6	6	6	6	6	1	5	3	6	6	3	3	6	0	0	0	0	0	0	0	4	0	0	0	0	0
40	4	4	5	5	5	5	4	3	4	4	3	3	3	4	1	0	1	0	0	3	2	3	4	3	2	0	2
28	4	5	4	4	4	5	4	3	4	5	4	4	3	4	3	3	1	1	1	1	1	1	4	1	4	3	3
47	6	6	6	6	6	6	6	6	6	6	6	6	6	6	3	3	3	5	5	3	3	3	3	3	3	3	3
27	4	4	4	4	3	3	3	3	2	4	4	4	4	4	4	2	4	3	3	1	2	3	3	2	2	2	2
49	5	5	5	6	4	5	5	5	5	6	5	4	5	5	1	0	0	1	1	0	1	0	0	1	1	0	0
37	4	5	5	6	6	5	5	5	6	6	6	5	6	4	1	1	1	0	0	1	1	1	2	1	1	1	1
40	5	6	6	6	5	6	6	6	6	6	6	5	6	6	1	1	1	1	1	3	3	3	3	3	3	3	3
41	4	3	2	4	3	4	3	4	3	4	4	3	3	4	4	3	4	3	4	3	4	3	4	4	3	4	5
42	4	4	4	3	3	4	4	3	4	4	3	3	4	4	3	3	4	4	3	4	2	2	4	5	2	4	4
31	4	3	4	3	4	3	3	4	4	4	4	3	3	4	3	1	3	2	2	3	3	2	4	3	4	3	2
46	5	5	4	4	5	4	5	4	5	4	5	4	4	3	4	4	4	4	5	4	4	5	4	4	4	4	5
31	6	5	4	6	5	6	5	6	5	6	5	6	5	6	5	6	5	6	5	5	4	4	4	5	4	5	4
52	4	5	4	6	4	5	3	4	6	4	5	3	4	3	5	4	6	3	5	2	5	4	5	5	2	4	3
47	3	5	4	4	4	5	4	2	5	5	6	4	6	6	3	0	2	0	0	0	0	0	4	0	0	0	0
39	5	5	5	5	5	4	4	5	5	5	4	5	4	5	2	1	1	1	1	2	2	2	2	1	1	1	1
31	4	5	6	5	4	4	3	3	3	4	4	3	3	3	2	0	0	1	0	1	1	0	2	2	1	0	1
55	4	5	5	5	3	5	4	3	4	5	3	2	2	4	3	1	2	1	1	0	1	0	1	0	0	1	0
31	4	5	4	4	5	3	4	5	4	3	5	4	4	4	2	3	4	4	3	4	2	4	3	4	3	4	3
49	3	4	4	4	3	3	3	3	4	4	3	3	3	3	3	3	3	3	3	2	2	2	2	2	2	2	2
32	5	4	5	5	5	5	5	4	5	5	5	5	5	6	0	0	0	0	0	3	3	3	3	3	3	3	3
57	2	3	1	3	2	3	3	3	3	2	4	3	4	4	3	2	3	2	4	4	3	4	3	4	3	4	3
41	4	4	5	3	2	4	4	3	5	5	4	4	5	5	4	2	2	2	2	1	1	1	2	1	1	1	1
28	5	4	4	4	4	4	3	3	3	3	3	3	3	3	2	2	2	2	1	2	3	2	2	2	2	2	2
39	6	6	6	6	6	5	5	5	5	5	6	5	5	5	4	4	2	3	2	0	0	0	0	0	0	0	0
57	4	3	5	5	4	5	1	2	2	3	3	3	3	5	5	1	2	2	1	3	5	3	5	3	3	3	3
50	5	6	6	6	4	5	5	5	6	6	5	4	5	6	2	1	1	1	1	4	4	1	3	5	3	2	2
36	6	5	5	5	6	5	5	5	5	5	5	5	5	5	5	5	5	5	5	5	5	5	5	3	3	3	3
53	4	5	3	5	4	4	3	2	4	3	5	2	3	4	5	1	2	3	5	4	4	4	4	4	4	4	4
34	5	4	4	3	4	5	5	4	5	5	5	4	5	4	5	5	4	4	4	4	4	3	4	4	4	5	4
37	3	3	2	4	3	5	1	3	2	4	3	3	3	2	4	2	2	1	1	3	3	2	2	2	2	2	2
39	5	5	4	4	3	4	3	3	4	4	4	3	3	4	2	1	1	1	1	1	2	3	2	3	3	2	1
39	4	4	5	5	4	5	5	5	5	4	4	5	5	4	4	1	3	3	3	0	0	1	0	0	1	1	1
41	4	4	4	3	3	3	4	3	4	4	4	3	3	3	1	1	1	1	1	4	4	1	1	3	2	1	1
48	5	5	5	6	6	6	6	5	6	6	6	6	6	6	0	0	0	0	0	3	3	1	0	5	4	3	3
32	2	4	4	3	3	4	2	2	3	3	4	4	3	3	2	2	2	3	3	2	2	2	1	2	3	4	2
50	3	4	4	5	4	3	3	2	3	3	3	3	2	4	3	1	3	2	2	1	1	0	4	1	4	1	0
49	3	3	3	2	3	3	2	3	3	3	3	2	2	3	3	2	4	3	2	3	4	3	6	4	5	6	4
40	3	6	6	6	6	6	6	6	6	6	6	3	6	6	1	0	0	2	0	0	0	0	0	0	0	0	0
42	1	5	6	6	2	2	2	3	5	5	3	1	1	4	3	4	5	5	5	4	4	4	4	4	4	3	3
55	6	6	6	6	6	6	6	4	5	5	5	4	5	5	3	0	0	1	0	0	0	0	0	0	0	0	0
58	3	4	5	4	4	5	5	4	5	5	4	4	4	3	2	2	1	1	1	3	2	2	3	4	3	3	3
31	5	4	5	5	3	3	5	5	5	5	5	4	5	6	4	0	0	0	0	1	4	1	5	2	2	1	1
44	4	4	4	4	4	4	3	4	5	4	3	3	4	5	3	3	3	2	3	2	2	2	2	2	3	3	3
42	5	5	5	4	3	3	3	1	2	2	2	1	1	1	5	2	4	1	1	1	1	1	1	1	1	1	1
31	4	4	5	4	4	4	5	4	4	5	5	3	4	4	5	4	4	5	5	4	4	5	4	3	4	4	4
50	5	5	5	5	5	5	5	5	5	5	5	5	5	5	5	5	5	5	5	4	4	4	4	4	4	4	4
50	3	4	4	4	4	4	4	4	4	4	4	4	4	4	4	1	1	1	1	4	4	4	4	4	4	4	4
46	4	4	5	4	5	3	5	4	5	4	5	4	5	4	5	6	3	4	5	5	4	5	4	4	5	4	5
50	6	5	6	5	6	5	6	6	5	6	6	5	6	6	1	0	0	0	0	1	0	0	1	1	1	0	0
42	3	3	4	4	3	3	3	3	4	4	3	3	3	3	2	1	2	2	2	3	3	3	3	3	3	3	3
36	5	6	5	5	4	3	3	3	3	5	6	6	6	6	6	5	5	4	5	6	5	6	6	6	5	4	5
42	4	6	5	6	5	6	5	5	6	6	5	1	6	6	0	0	1	2	1	5	5	5	5	0	0	0	0
51	5	5	4	5	5	5	4	3	4	4	4	4	3	4	3	3	3	3	3	0	3	3	4	1	1	0	0
37	4	4	4	5	4	4	4	3	4	5	5	4	5	3	3	2	2	2	3	2	1	2	0	1	2	0	1
42	4	3	4	3	4	4	3	5	3	4	3	5	3	4	3	4	2	3	4	3	4	3	5	3	4	5	3
38	4	3	4	4	3	4	4	3	4	4	3	3	4	4	3	4	3	4	4	4	4	3	4	5	4	3	3
37	5	5	5	5	5	5	3	3	5	5	3	5	5	6	1	0	0	0	0	1	0	0	1	0	0	0	0
48	3	5	5	5	5	5	4	4	5	5	5	3	3	5	1	1	1	1	1	3	3	3	3	2	2	1	1
36	5	5	6	6	5	4	5	5	5	4	5	5	4	5	5	4	5	4	5	4	6	5	4	4	5	5	4
69	3	5	5	5	5	5	6	5	4	5	5	4	5	4	3	2	3	3	1	3	4	3	3	4	4	3	4
38	2	4	3	4	4	4	4	2	3	3	2	3	3	4	1	3	0	3	3	4	4	3	3	2	2	2	2
36	4	5	5	5	6	5	3	4	4	5	3	4	3	5	2	1	2	5	1	1	1	0	1	1	1	2	1
43	4	5	5	4	5	5	4	5	5	5	5	5	5	5	1	0	0	0	0	1	1	1	1	1	1	1	1
24	3	4	4	4	4	3	4	3	4	4	3	3	4	4	2	0	0	1	1	3	3	3	3	2	2	3	2
38	6	6	5	3	5	6	3	5	5	5	6	5	4	6	4	1	0	6	5	3	2	2	2	4	4	1	1
38	6	6	6	6	6	5	6	6	5	6	6	6	6	6	6	6	6	5	6	6	5	6	6	6	6	6	5
51	3	4	4	4	3	3	3	3	4	4	3	3	3	3	3	2	2	2	2	2	2	2	2	2	2	1	2
45	3	4	3	4	4	5	4	4	4	4	5	5	4	4	4	3	3	3	4	2	3	3	3	2	3	3	3
33	6	6	6	6	6	6	6	6	6	6	6	6	6	6	6	6	6	6	6	3	3	3	3	3	3	3	3
51	2	2	4	4	1	3	5	5	6	5	4	5	4	6	4	3	2	2	1	1	0	0	4	2	3	1	3
43	2	5	5	2	1	2	2	4	4	4	2	4	4	3	2	0	3	5	3	5	5	5	5	4	4	3	3
48	3	4	5	3	3	4	1	2	5	5	4	5	4	5	3	2	3	3	3	3	4	4	5	4	5	2	2
32	3	6	6	5	5	5	4	3	4	5	3	4	3	5	1	0	2	1	1	0	0	0	1	0	0	0	0
58	5	2	3	2	3	3	3	2	3	3	3	2	3	2	3	0	3	3	2	5	4	5	4	5	4	5	5
46	3	5	6	5	5	5	6	5	5	6	6	4	4	5	3	3	2	1	3	6	6	6	6	6	6	6	5
47	5	5	6	5	6	5	5	6	5	6	3	4	4	3	5	4	4	5	3	1	1	0	2	1	1	0	0
48	5	3	5	5	4	6	2	1	4	5	3	1	2	5	4	3	6	5	2	4	3	6	5	2	5	4	5
42	5	6	6	6	4	5	4	4	5	6	5	5	4	6	3	0	0	0	0	5	0	0	5	1	1	0	0
45	4	5	6	4	3	4	4	4	4	5	3	4	4	5	3	1	1	3	1	1	2	1	4	3	1	0	0
43	3	6	6	6	6	6	6	6	6	6	6	6	6	6	0	0	0	0	3	0	0	0	2	1	1	1	1
53	4	2	4	3	2	2	1	1	1	0	1	0	2	2	3	2	2	2	1	4	4	2	3	3	4	2	2
54	4	4	3	3	4	5	3	2	3	3	3	2	3	2	2	2	1	1	1	1	1	1	1	3	2	1	1
40	3	4	4	5	3	4	4	3	4	4	4	4	3	3	4	4	4	4	4	3	4	3	3	4	3	3	4
33	4	4	4	4	4	4	4	2	4	4	3	3	3	3	4	3	3	3	4	4	3	3	4	4	4	3	3
45	4	4	4	3	3	3	2	1	4	4	4	1	2	3	3	2	2	4	4	2	4	4	4	4	4	3	2
35	5	4	4	3	3	2	3	3	3	3	3	3	3	4	2	2	0	1	1	3	4	4	4	3	4	4	3
41	4	3	4	3	2	2	1	2	4	3	3	2	2	3	1	1	2	2	2	1	1	1	3	1	1	1	1
51	2	5	6	4	2	3	1	3	2	5	1	3	2	1	3	3	2	3	3	0	0	0	0	0	0	0	0
54	4	2	4	2	4	3	5	1	2	5	4	3	5	2	2	5	4	2	4	4	5	2	5	5	5	3	2
45	5	3	4	4	4	3	5	2	2	2	3	3	3	2	2	3	2	1	1	4	5	3	4	5	5	5	4
35	4	3	3	3	3	3	3	3	3	3	3	3	3	3	3	3	3	3	3	2	2	2	2	2	2	2	2
55	5	3	2	2	3	2	3	2	3	3	3	2	3	2	3	3	1	3	3	4	4	4	5	4	4	3	4
33	4	5	5	5	4	4	5	6	6	5	5	5	6	6	1	0	0	1	6	3	4	4	4	4	4	4	3
39	5	4	5	5	5	5	5	5	4	5	4	5	4	5	4	5	5	5	5	4	4	4	4	4	4	4	4
38	3	4	4	3	2	3	2	2	2	3	1	3	2	4	1	1	1	1	1	2	2	2	2	3	3	3	3
49	4	4	3	4	4	4	4	3	4	3	4	3	4	4	2	2	1	1	1	3	3	2	3	3	3	3	3
40	5	5	5	5	5	4	5	4	6	6	4	2	3	4	2	1	2	2	1	0	0	0	0	0	0	0	0
54	3	5	5	5	4	4	4	3	4	4	4	3	3	4	2	0	0	0	2	3	3	3	4	3	3	3	3
50	5	4	3	5	2	3	3	3	5	5	3	2	2	3	1	1	2	1	1	0	0	0	0	0	0	0	0
50	5	4	5	4	3	3	3	3	4	4	4	2	3	5	2	2	2	3	2	0	1	1	2	1	2	2	2
51	3	4	3	4	3	4	3	4	4	3	3	4	4	4	3	3	3	3	3	4	3	3	4	4	3	4	4
47	4	4	5	5	4	4	4	4	4	4	5	4	4	5	2	2	2	2	1	4	3	3	2	2	2	2	2
39	5	5	6	6	4	5	5	3	4	4	4	3	4	4	3	1	2	2	0	3	3	3	4	3	3	3	3
57	6	2	4	4	3	1	1	4	2	1	4	3	2	4	1	0	0	2	2	0	4	0	0	0	0	4	0
34	3	4	4	4	4	4	4	4	4	4	4	4	1	3	3	3	3	3	3	0	0	0	0	3	3	6	3
27	3	6	6	6	6	4	6	4	4	4	5	6	3	6	3	0	1	1	1	0	0	0	3	3	2	0	0
56	5	4	6	6	5	4	5	3	4	4	4	4	5	4	2	0	0	0	0	0	0	0	0	0	0	0	0
40	4	4	3	3	3	4	3	3	3	3	4	3	3	3	3	4	3	3	4	4	3	3	3	2	3	3	3
60	3	2	3	3	2	2	3	3	3	3	3	3	3	3	0	0	0	0	0	3	3	3	3	3	3	3	3
33	5	5	5	5	5	5	5	4	4	5	5	5	5	5	3	3	3	2	2	1	1	1	1	1	0	0	0
44	3	1	1	1	0	0	0	0	0	0	0	0	0	0	0	0	0	0	0	5	2	1	1	6	6	4	3
57	3	3	3	2	2	3	3	2	3	3	3	3	3	3	3	3	3	3	3	3	3	3	3	1	1	1	1
52	5	5	5	5	4	5	4	3	5	4	2	2	5	5	2	2	2	2	2	1	1	1	1	0	1	3	0
44	6	6	6	6	6	6	6	6	6	6	6	6	6	6	0	0	0	0	0	0	0	0	0	0	0	6	6
47	1	4	3	4	4	5	4	2	4	4	2	3	2	4	4	1	2	2	1	3	0	2	1	0	1	0	0
33	6	3	6	4	3	2	3	3	3	3	3	3	3	6	3	1	1	3	3	2	1	4	4	4	4	4	4
65	4	3	4	4	3	2	4	4	4	4	4	4	4	5	3	1	2	1	1	0	0	0	0	0	0	0	0
31	2	4	4	5	4	3	3	3	4	4	3	4	3	3	3	2	2	3	2	3	4	4	4	4	4	5	3
50	3	6	6	6	6	6	6	3	3	4	2	2	1	1	3	1	3	3	5	0	0	0	5	3	4	5	2
37	4	4	4	3	4	5	4	4	4	4	5	5	5	3	3	4	4	3	4	2	4	3	3	4	2	3	3
40	4	4	4	3	3	5	4	3	3	3	3	3	3	4	2	2	2	2	2	1	1	1	1	2	2	2	2
28	1	5	5	3	4	3	1	3	3	3	3	2	2	2	0	0	2	0	3	1	5	5	5	4	3	3	3
31	5	5	6	5	5	5	5	5	5	5	5	6	6	5	4	2	2	2	2	5	6	6	6	6	6	6	5
53	2	3	3	3	3	3	3	3	3	3	3	3	3	3	3	3	3	3	3	4	4	4	4	3	3	3	3
53	3	2	2	2	2	2	2	2	2	1	1	1	1	1	1	3	3	3	3	4	4	4	4	4	4	4	4
46	3	4	4	4	4	4	4	4	4	4	4	4	4	4	3	3	3	4	4	3	4	3	4	4	4	4	3
26	3	6	6	5	5	5	5	4	3	3	3	4	3	3	4	2	3	4	3	2	4	1	4	2	4	4	2
37	3	3	3	2	2	2	2	2	2	2	2	2	2	2	2	2	2	2	2	2	2	2	2	2	2	2	2
38	3	4	4	4	3	3	3	3	4	3	3	3	3	4	2	2	2	2	2	3	4	3	3	3	3	3	3
49	4	3	3	4	4	2	2	2	3	4	4	3	3	5	3	3	2	1	1	2	2	2	1	1	1	2	1
30	6	6	6	6	5	5	6	6	5	5	5	6	5	6	6	5	4	5	5	0	3	3	3	2	2	4	4
40	4	4	4	3	2	3	1	3	3	3	3	3	4	4	1	1	1	1	1	0	0	0	0	0	0	0	0
64	4	2	2	3	2	3	2	2	2	2	2	2	1	3	1	1	3	1	1	4	2	2	3	3	3	3	3
55	4	4	3	3	4	3	3	2	3	3	3	2	3	2	2	2	3	2	3	3	3	3	2	3	4	3	3
48	3	1	1	1	1	1	1	1	1	1	1	1	1	1	3	1	1	1	1	4	2	2	2	1	1	1	1
27	5	4	4	6	5	5	5	6	3	4	4	5	5	5	5	5	4	3	5	3	4	2	2	4	5	3	5
42	3	6	6	6	6	6	6	4	6	6	6	4	4	6	1	1	3	0	0	0	0	0	0	0	0	0	0
41	3	6	6	6	5	6	6	6	6	6	6	4	6	6	6	4	3	3	3	3	3	3	4	3	3	3	3
52	3	5	5	5	4	4	5	3	3	5	5	3	4	3	1	0	0	3	3	1	1	1	4	3	3	5	4
28	4	5	5	5	5	5	4	3	4	4	4	4	4	4	4	1	1	1	1	0	1	1	1	0	0	0	1
24	4	5	5	4	4	4	2	2	4	4	4	1	3	4	2	1	1	2	1	2	4	4	5	5	4	5	5
48	4	4	4	5	4	5	5	4	4	5	5	5	4	5	6	5	5	5	5	5	5	4	4	4	4	5	6
54	4	4	4	4	4	4	4	3	4	4	3	3	4	3	1	1	2	1	1	3	3	3	4	2	3	3	3
39	5	4	4	5	5	5	5	5	4	4	4	5	3	3	2	3	3	3	3	3	3	3	3	3	3	3	3
59	3	5	4	4	5	5	2	2	4	4	2	2	3	3	3	1	3	4	4	4	4	4	4	2	3	3	3
58	5	3	4	4	3	4	4	4	3	3	4	4	4	4	3	4	4	3	4	4	4	3	4	4	4	3	4
42	5	6	6	6	6	6	4	5	6	6	3	5	3	6	1	0	0	1	0	1	1	1	1	3	2	4	1
32	5	4	5	5	5	4	3	4	5	4	5	5	4	5	4	2	4	5	2	2	3	4	3	2	3	2	3
27	3	3	4	4	4	4	3	2	3	4	3	2	2	4	1	1	1	1	1	4	3	2	4	2	2	2	2
43	4	4	4	4	4	4	4	4	4	4	4	3	4	3	2	2	2	2	2	1	1	1	1	1	1	1	1
53	3	3	4	4	3	2	2	3	2	2	2	2	3	3	2	1	0	1	1	2	2	2	2	4	3	3	2
37	3	3	3	2	4	2	3	3	2	3	1	2	3	3	4	2	3	3	3	3	4	3	3	3	2	4	3
39	5	3	5	4	5	3	6	5	4	4	5	3	4	5	4	3	4	5	4	5	4	3	3	5	4	3	5
30	5	5	5	5	5	5	5	5	5	5	5	5	5	5	2	2	2	2	2	2	2	2	2	2	2	2	2
31	5	5	4	4	4	3	4	5	4	4	5	5	4	5	4	3	4	3	3	2	1	2	1	2	2	2	2
34	4	5	5	5	5	5	5	3	5	3	3	3	3	3	3	3	3	3	3	3	3	3	3	3	3	3	3
40	3	5	4	5	5	5	5	5	4	4	3	3	2	5	2	0	0	0	0	1	1	2	1	1	1	1	1
52	3	5	5	3	4	3	3	3	4	4	3	3	3	4	2	2	3	3	1	2	2	2	4	2	1	1	1
40	3	2	2	2	2	2	2	2	2	2	2	2	2	3	1	1	1	1	1	1	1	1	1	1	1	1	1
42	6	6	6	6	6	6	6	6	6	6	6	6	6	6	5	0	0	3	0	1	2	0	3	0	0	0	0
50	4	5	3	5	5	4	4	4	4	4	4	4	5	5	3	2	2	5	1	3	4	4	5	3	4	5	4
60	4	4	5	5	4	4	4	3	4	4	4	4	4	3	4	2	3	2	2	1	2	1	1	1	2	2	1
39	4	6	6	6	3	3	5	5	6	6	5	5	5	3	3	1	1	2	2	1	1	1	1	1	1	1	1
41	5	3	4	4	4	2	3	2	2	4	4	2	1	2	1	1	1	3	3	1	5	5	5	4	4	5	1
54	3	4	4	5	4	4	5	4	4	4	5	4	5	5	2	1	2	2	2	2	2	1	2	2	2	1	1
39	4	4	4	3	4	4	3	5	4	5	4	4	5	5	4	3	4	2	1	2	2	1	4	3	2	1	1
59	5	4	5	5	5	5	6	5	5	5	5	5	5	6	3	2	3	4	1	2	2	3	3	2	2	3	2
36	5	5	5	5	5	5	4	4	5	6	5	4	4	5	0	0	0	0	0	0	0	1	0	1	1	1	0
57	5	5	4	5	5	5	4	5	6	5	6	6	6	5	5	6	6	6	6	5	4	4	3	4	5	4	5
38	3	3	2	2	3	4	3	3	2	3	3	3	3	3	2	2	2	4	3	3	3	2	4	3	3	2	2
51	5	6	6	6	6	6	6	6	6	6	6	6	6	6	0	0	0	0	0	0	0	0	0	0	0	0	0
54	4	1	0	1	2	1	1	0	5	5	4	5	2	6	0	0	0	0	0	1	0	5	1	4	4	3	3
38	3	4	4	4	4	4	3	3	4	4	3	3	3	3	4	3	4	3	4	2	1	2	2	2	2	2	2
44	3	3	6	3	3	3	3	2	3	3	4	3	3	3	2	2	2	4	2	4	4	3	3	3	3	3	3
47	2	2	2	2	2	2	2	1	1	2	3	1	2	2	3	3	3	2	2	3	4	3	4	4	4	4	2
40	4	4	4	3	5	5	4	3	5	5	4	5	6	4	5	2	4	1	2	2	1	1	2	0	0	0	0
41	3	3	3	3	3	3	3	3	3	3	3	3	3	3	3	3	3	3	3	3	3	3	3	3	3	3	3
57	3	5	4	4	4	4	3	2	4	4	3	0	2	4	3	0	2	2	2	0	0	0	3	0	0	3	3
52	3	1	3	2	2	3	3	3	2	4	3	2	3	3	3	1	2	1	3	2	2	2	2	2	2	2	2
44	3	4	3	4	2	4	4	4	5	5	4	3	2	4	3	4	2	4	4	3	2	2	1	3	2	4	2
41	4	4	4	5	4	4	5	4	4	5	4	5	4	4	5	4	3	3	3	2	1	1	2	1	1	1	2
31	5	5	5	4	4	5	4	4	5	4	3	2	3	4	3	1	1	3	2	0	0	0	1	1	2	3	2
42	5	5	5	4	3	5	4	5	4	3	5	3	4	3	4	4	5	4	4	5	3	4	4	4	4	5	3
52	4	4	4	4	3	4	3	2	4	4	4	3	3	3	1	0	0	0	0	3	4	2	4	3	4	3	4
49	3	4	4	5	5	5	2	3	3	5	3	3	3	5	2	1	1	2	1	1	2	0	0	1	1	0	0
45	2	1	1	1	1	1	1	1	4	4	1	1	1	4	4	4	4	4	4	3	3	3	3	3	3	3	3
28	4	4	5	5	5	5	4	3	4	4	4	4	3	2	4	3	4	4	3	3	6	4	5	5	5	5	5
42	5	4	4	6	3	6	3	1	4	4	2	3	0	3	3	0	2	3	3	1	1	1	3	4	2	2	2
53	3	1	3	3	2	1	1	2	2	2	2	3	2	3	2	2	3	2	2	2	2	4	4	3	3	4	3
53	4	4	4	5	5	4	4	3	3	4	2	1	2	2	3	3	3	4	2	3	2	2	3	1	1	3	2
58	2	1	4	4	2	3	3	2	4	4	3	2	2	3	4	2	3	4	2	4	4	6	3	4	4	3	3
58	3	3	3	3	3	3	3	3	3	3	3	3	3	3	3	3	3	3	3	2	2	2	2	2	2	2	2
52	1	2	3	1	3	2	2	3	3	2	3	4	3	2	4	3	3	2	3	4	4	5	5	5	3	4	3
45	3	4	4	5	2	5	4	3	3	5	4	1	3	1	3	1	4	3	3	4	3	3	4	1	2	1	1
48	4	5	5	5	3	5	5	3	6	6	6	6	6	6	2	5	4	4	6	0	0	0	0	0	0	0	0
53	3	3	2	3	2	3	3	3	5	5	5	3	3	5	0	0	0	0	0	0	3	0	0	1	1	1	0
32	3	3	4	3	2	3	3	3	3	4	3	3	3	3	3	3	2	3	3	3	4	4	4	3	4	3	3
43	4	5	5	5	5	5	3	3	4	5	5	3	1	1	1	1	1	1	1	1	1	3	1	2	1	2	1
50	3	5	5	5	5	5	3	5	5	3	3	5	3	5	4	2	4	4	5	0	0	0	0	0	0	0	0
45	4	2	4	3	4	3	4	4	4	2	3	3	4	3	4	4	5	4	3	4	2	3	4	2	4	4	2
45	5	6	5	6	6	6	5	4	6	5	4	3	4	5	0	0	0	1	1	0	0	0	1	0	0	0	0
49	3	4	4	4	3	3	2	3	3	3	3	3	2	2	1	1	2	2	2	4	2	2	1	2	2	2	2
45	4	4	4	4	4	5	3	3	4	5	4	3	3	4	3	2	3	3	3	3	5	6	3	5	5	3	3
42	4	2	4	2	1	1	0	2	3	1	0	0	0	3	3	4	4	4	4	1	1	2	1	1	1	0	1
54	3	6	5	5	6	6	4	4	6	6	5	4	4	4	3	0	1	3	0	3	1	0	3	0	0	0	0
58	4	3	4	4	4	3	1	2	3	3	2	3	2	3	2	2	2	2	1	0	1	1	2	1	1	0	0
51	4	5	6	5	6	5	4	3	5	5	4	3	5	5	0	0	0	0	0	0	0	0	0	0	0	6	1
44	2	3	2	4	2	2	3	3	4	4	4	4	4	4	3	3	0	0	0	0	4	0	0	0	0	0	0
49	3	5	5	4	3	2	2	1	3	3	4	1	1	1	4	3	3	2	2	1	1	1	4	3	3	4	4
54	3	3	3	3	3	3	3	3	0	0	0	3	1	3	3	2	2	2	2	3	3	3	3	3	3	3	3
32	6	6	5	6	4	5	4	2	4	5	4	5	4	5	5	4	5	3	5	0	1	0	1	0	0	2	1
67	4	4	4	4	3	3	3	3	3	3	3	4	3	4	2	2	3	3	3	2	2	2	4	4	4	2	2
43	6	6	6	6	6	6	6	6	6	6	6	6	6	6	6	6	6	6	6	0	0	0	0	0	0	0	0
32	3	5	5	5	5	5	4	3	5	5	4	3	3	3	2	0	2	2	1	0	0	0	0	0	1	0	0
38	6	5	5	5	6	6	3	4	5	5	5	5	5	5	4	0	0	1	0	0	0	0	0	0	0	0	0
51	5	4	5	4	4	4	4	3	4	4	4	3	4	4	2	2	3	3	3	1	2	1	1	3	3	3	3
35	3	3	3	3	1	1	1	0	3	3	1	1	3	4	2	1	5	5	5	0	0	0	1	0	0	0	0
55	4	5	5	5	5	5	5	4	5	5	5	4	4	4	4	1	1	1	1	1	1	1	1	1	1	1	1
40	5	3	1	1	2	3	1	2	2	2	2	4	3	2	2	2	2	2	2	3	2	2	3	3	2	5	4
42	6	5	5	5	5	5	3	3	4	4	4	3	3	4	4	4	4	4	4	5	6	5	6	6	6	6	6
49	3	5	5	5	5	5	4	3	4	5	4	4	5	5	1	1	1	1	1	4	3	3	3	3	3	4	3
46	3	3	3	3	2	3	3	3	2	3	3	4	3	3	3	3	4	4	2	3	3	3	4	3	3	3	2
56	4	3	3	3	3	3	3	3	3	3	3	3	3	3	2	2	3	3	3	4	3	4	3	4	3	3	3
26	4	6	6	6	5	6	5	5	6	6	5	3	3	6	3	0	0	0	0	1	1	1	2	1	1	1	1
43	5	5	5	5	5	5	5	5	5	5	4	3	5	4	1	0	1	1	0	0	0	0	0	0	0	0	0
38	2	3	4	4	4	4	3	3	4	3	3	4	1	3	1	1	1	4	4	1	1	1	1	1	1	1	1
50	6	6	6	6	6	6	6	6	6	6	6	6	6	6	0	0	0	0	0	3	4	1	6	6	6	6	6
45	4	6	6	6	4	5	3	3	5	5	3	3	3	5	5	3	2	3	2	0	0	0	0	0	1	0	0
48	4	5	6	5	4	5	5	4	3	5	4	4	3	3	2	1	0	0	0	5	4	5	4	5	5	5	5
59	5	5	4	4	4	4	5	4	5	4	5	4	5	4	4	4	5	4	4	4	4	3	4	4	5	4	4
52	3	3	3	3	3	3	3	3	3	3	3	3	3	3	3	3	3	3	3	3	3	3	3	3	3	3	3
42	4	4	4	4	4	4	4	4	4	4	4	4	4	4	4	2	2	2	2	3	4	3	4	4	4	4	3
40	5	4	5	5	5	5	4	3	4	5	4	5	4	5	2	2	2	2	1	2	2	2	2	2	2	2	2
32	3	3	3	3	3	3	3	4	4	3	3	3	3	3	3	2	3	3	3	3	4	3	4	3	4	3	4
43	2	2	3	3	1	1	1	3	1	1	1	2	1	1	3	3	2	2	2	2	3	4	2	2	2	2	3
56	4	4	4	5	4	4	4	3	4	3	4	4	3	4	4	5	4	4	4	4	4	3	4	3	2	2	1
54	3	3	3	3	3	3	3	3	3	3	3	3	3	3	3	3	3	3	3	3	3	3	3	3	3	3	3
60	4	3	5	4	4	5	5	3	4	4	4	2	3	4	1	1	1	1	0	1	1	2	1	1	1	1	1
59	3	2	2	5	4	3	4	3	4	3	2	4	4	3	3	5	3	3	2	4	3	2	3	4	3	2	3
47	5	5	4	5	5	6	5	4	5	4	5	4	5	4	5	4	5	4	5	0	1	1	1	1	2	1	2
29	4	4	4	5	5	4	3	4	4	4	4	4	4	4	2	1	1	1	0	4	4	2	2	1	1	1	1
40	6	6	6	6	6	6	3	4	3	3	3	3	3	3	6	6	0	3	3	0	1	1	0	0	0	2	0
22	4	5	5	5	3	3	4	4	4	4	4	3	5	5	2	2	1	0	1	3	3	3	3	3	3	3	2
31	3	3	4	4	2	4	5	3	5	3	4	2	3	3	1	1	2	0	1	5	4	2	1	3	2	1	2
40	3	2	4	4	2	3	1	1	1	1	1	1	1	3	4	5	1	1	1	2	2	2	1	2	2	4	3
34	2	1	1	2	1	0	2	3	4	5	5	1	6	5	6	3	0	1	0	5	5	6	6	5	5	4	2
42	1	3	4	2	2	3	2	2	3	3	3	2	2	3	3	1	3	3	3	3	5	3	3	4	4	3	3
45	4	3	5	4	2	2	4	4	5	4	4	4	4	4	3	2	2	2	2	4	2	3	3	2	2	3	2
51	4	5	5	4	4	5	4	3	4	4	3	3	3	4	5	2	1	0	0	3	3	2	4	3	4	5	3
49	4	5	5	5	3	3	5	5	5	5	3	4	3	5	1	3	1	1	0	0	1	0	0	1	1	0	0
55	3	4	4	4	3	3	2	3	3	3	3	2	2	3	3	2	3	3	2	2	2	3	3	2	3	2	2
32	4	4	4	4	3	4	4	4	4	4	4	3	3	4	3	3	3	3	3	2	3	2	3	3	3	3	3
48	3	3	3	3	3	3	3	3	3	3	3	3	3	3	3	3	3	3	3	1	1	1	1	1	1	1	1
37	3	5	5	5	5	5	5	5	5	6	6	6	6	6	4	2	1	1	1	5	5	5	4	4	4	4	4
40	1	1	2	3	1	1	3	1	1	1	3	1	4	5	1	1	2	0	0	0	0	0	0	1	1	1	2
58	2	6	6	5	4	5	3	3	4	4	5	2	3	4	2	1	0	1	1	1	1	2	1	1	1	0	0
46	4	4	4	4	3	4	3	3	4	4	3	4	3	3	4	2	2	2	4	2	4	3	3	4	4	4	3
36	2	5	4	4	3	2	2	2	4	4	4	2	2	1	3	2	3	4	1	4	5	2	5	5	4	1	2
50	4	5	5	5	3	3	5	5	5	5	5	5	5	5	0	0	0	0	0	3	3	3	4	3	3	3	3
41	3	3	3	3	3	3	3	3	3	3	3	3	3	3	3	3	3	3	3	1	3	2	1	1	1	1	1
54	2	3	5	4	4	4	4	4	4	3	3	2	3	2	3	1	2	2	1	3	2	2	2	1	2	2	2
42	2	2	5	3	2	2	1	0	4	4	3	2	0	1	4	2	3	4	4	2	3	3	4	4	3	2	2
39	2	3	4	2	2	3	2	1	2	2	1	2	2	3	3	4	4	4	4	3	5	4	4	4	4	5	3
52	3	4	4	2	2	2	2	4	4	4	3	3	1	1	3	2	4	3	2	4	4	4	3	4	4	5	4
51	3	1	4	2	1	0	2	2	4	4	3	4	2	4	2	2	2	3	3	3	4	3	3	4	3	3	3
41	3	4	4	5	5	5	3	2	4	5	3	2	2	4	4	1	3	2	4	3	3	2	4	3	4	2	2
40	4	4	4	4	4	4	4	4	4	4	4	4	4	4	4	4	2	2	2	2	2	2	2	2	2	2	2
43	2	3	6	6	6	5	3	2	5	4	4	4	2	2	5	0	3	5	5	3	2	4	4	3	3	4	4
48	4	4	4	4	4	4	4	3	4	4	3	4	4	4	4	3	3	3	3	2	2	2	2	1	1	1	1
49	3	3	3	3	3	3	3	3	3	3	3	2	2	2	1	1	1	1	1	2	2	2	2	2	2	3	3
51	4	4	4	4	4	4	4	4	4	4	4	4	4	4	1	1	1	1	1	3	3	2	2	2	2	2	2
51	2	2	2	2	2	2	2	2	2	2	2	4	2	3	2	2	3	2	2	2	2	3	3	3	3	4	3
48	2	4	4	4	3	4	3	3	4	3	4	3	3	3	4	3	3	4	3	3	3	3	2	2	2	3	2
50	3	3	3	2	3	3	2	3	3	2	3	3	3	3	3	2	3	3	3	3	3	3	3	3	3	3	3
42	5	4	5	5	5	5	5	4	4	4	5	5	4	5	4	2	1	1	1	0	0	0	0	0	0	0	0
53	5	3	4	2	2	4	2	0	3	3	2	4	2	3	4	2	2	1	1	0	3	2	4	0	1	1	1
53	3	6	6	6	6	6	3	3	6	6	3	3	3	4	1	0	1	1	1	0	0	0	0	0	0	0	0
29	3	3	3	3	3	3	3	3	3	3	3	3	3	3	3	3	3	3	3	3	3	3	3	3	3	3	3
34	3	3	4	5	5	5	5	4	4	4	4	4	4	4	4	4	2	4	5	3	3	3	1	3	3	2	3
43	5	6	6	6	4	6	5	3	6	6	6	3	5	6	4	1	3	4	4	3	3	3	5	6	4	4	3
42	3	6	6	6	6	6	6	6	6	6	6	3	5	6	0	0	0	0	0	5	5	0	5	0	0	0	0
37	4	4	4	4	3	4	3	3	3	4	4	3	4	3	2	2	2	0	0	0	0	0	0	0	0	0	0
35	6	5	6	6	6	6	6	6	6	6	6	6	6	6	1	0	2	0	0	2	4	1	1	1	1	1	1
36	2	4	4	4	4	4	3	3	4	4	3	3	4	4	3	2	2	2	2	3	3	3	3	4	4	3	3
30	5	6	6	6	6	6	6	6	6	6	6	0	6	6	2	0	1	0	0	0	0	0	0	0	0	0	0
50	4	4	4	5	4	5	4	3	3	4	4	4	3	3	2	1	1	2	2	2	2	2	2	2	2	2	2
52	4	4	4	5	3	4	4	5	5	4	5	4	4	4	2	1	1	0	0	0	0	0	0	0	0	0	0
44	3	1	5	5	3	3	3	4	4	2	3	4	3	3	3	3	3	3	3	3	3	3	3	3	3	3	3
47	4	4	5	3	6	5	4	5	6	3	4	5	6	4	5	4	6	5	4	5	6	5	4	5	6	5	6
45	4	3	4	4	4	4	3	4	3	3	3	3	3	1	2	3	3	3	2	0	0	0	0	0	0	0	0
39	5	3	3	3	3	3	3	3	3	3	3	3	3	3	3	3	3	3	3	0	0	0	0	0	0	0	0
29	3	3	4	5	2	3	3	3	3	3	2	1	3	3	2	0	2	2	2	0	0	0	0	0	0	0	0
53	4	5	4	4	4	5	3	4	4	5	5	4	4	5	1	0	0	1	1	0	0	0	1	0	0	0	0
42	4	6	4	5	6	6	4	3	4	4	4	1	3	3	3	0	0	0	0	0	0	0	0	2	3	2	2
52	5	6	6	6	6	6	4	5	6	6	6	6	6	6	1	0	0	0	1	5	5	4	3	5	5	4	4
44	3	3	4	4	4	4	3	3	3	3	3	3	3	4	3	3	3	4	0	0	0	0	0	0	0	0	0
33	6	5	4	3	5	4	3	2	3	3	3	2	2	3	3	3	3	3	3	0	0	0	1	3	3	2	2
45	4	4	4	4	4	4	4	4	4	4	4	2	4	4	1	1	1	1	1	1	1	1	1	1	1	1	1
39	3	3	3	2	2	3	3	3	5	5	3	3	3	3	3	3	3	2	2	0	0	0	0	1	1	3	1
40	5	5	5	5	3	4	4	3	5	5	5	3	3	6	5	4	4	4	4	6	6	6	6	6	6	6	6
38	5	3	4	4	4	3	3	3	4	4	3	4	3	5	1	1	2	2	3	4	5	5	5	4	4	5	3
45	5	5	6	5	6	5	4	4	4	4	5	5	5	5	3	1	1	3	0	0	0	0	0	0	0	0	0
42	3	3	2	4	5	3	3	2	4	3	4	3	4	3	5	3	3	3	2	2	3	4	3	4	3	2	1
66	6	5	5	5	6	6	5	3	5	6	5	2	5	5	1	1	1	1	1	0	0	0	1	1	1	1	1
30	4	5	5	5	6	6	4	3	5	5	4	2	3	2	4	1	3	1	0	4	4	4	3	3	4	4	3
49	6	4	6	5	6	6	6	6	2	2	2	2	2	6	0	0	0	0	0	0	0	0	0	0	0	0	0
41	4	4	5	4	2	2	2	4	3	4	4	3	3	4	4	1	5	4	5	2	4	2	4	3	3	4	1
57	6	6	6	6	6	6	6	5	6	6	6	6	6	6	0	0	0	0	0	0	0	0	0	0	0	0	0
47	1	6	6	6	6	6	6	3	3	6	6	0	3	6	0	0	0	0	0	3	0	0	5	1	0	0	0
51	6	6	6	6	6	6	6	6	6	6	6	3	6	6	0	0	0	0	0	6	6	6	6	6	6	6	6
27	6	6	6	5	6	6	5	6	6	6	6	6	6	6	2	1	5	4	4	0	0	0	0	0	0	0	0
59	3	3	3	5	4	4	3	2	3	4	4	3	2	3	2	1	1	2	2	2	2	1	2	2	4	4	4
29	5	4	4	5	5	5	5	3	4	5	5	4	4	5	2	1	1	1	1	0	0	0	0	2	0	0	0
45	0	0	6	0	0	0	0	0	0	0	0	0	0	0	3	0	0	0	0	3	3	3	3	3	3	3	3
26	3	6	6	6	6	6	6	3	4	4	6	3	4	6	6	0	0	0	0	0	0	0	0	0	0	0	0
26	3	4	4	4	4	3	3	3	5	4	3	3	3	4	3	2	3	3	1	1	1	1	2	1	1	1	1
28	2	5	5	3	2	3	3	3	2	3	4	3	3	3	2	0	3	0	0	0	1	0	2	0	0	2	0
41	3	6	6	6	6	6	3	3	1	2	2	3	2	5	2	0	1	0	0	1	1	0	0	1	1	1	0
41	5	3	5	5	3	3	5	4	4	4	4	4	4	4	1	0	0	0	0	0	0	0	0	0	0	2	0
58	6	5	5	5	5	5	5	3	5	5	5	4	4	4	3	1	1	1	1	2	4	4	4	4	4	5	2
29	4	6	6	5	5	5	4	3	5	5	5	4	5	4	4	0	3	1	0	0	0	0	3	4	3	3	3
64	5	5	5	5	5	6	6	5	6	6	6	3	5	6	1	1	1	1	1	0	0	1	1	4	4	4	4
31	3	3	3	3	2	3	2	2	2	3	3	2	2	2	3	1	2	1	1	4	4	2	4	4	4	3	3
21	3	3	3	3	3	0	6	5	3	3	3	3	3	3	3	3	5	1	0	0	0	0	4	3	3	3	3
44	5	4	4	4	4	4	3	3	4	4	4	3	4	4	3	0	0	0	0	2	2	2	2	3	3	3	3
42	1	2	2	2	3	3	1	2	3	2	2	4	3	2	5	3	3	4	4	4	4	3	3	2	2	2	2
49	3	4	4	4	4	4	4	4	4	4	4	4	4	4	3	2	2	2	2	1	1	1	1	1	1	1	1
60	4	3	4	4	3	4	5	6	6	5	6	4	6	4	1	0	0	0	0	0	0	0	0	0	0	0	0
42	4	4	4	3	4	4	3	3	4	4	3	3	4	4	3	3	4	2	4	4	2	4	3	4	3	4	3
35	3	4	4	3	2	3	3	4	3	3	2	2	1	2	2	1	2	3	2	4	5	5	5	6	5	5	4
44	3	3	5	3	2	2	3	3	4	3	4	3	2	6	3	1	3	3	2	0	0	0	1	0	1	5	3
48	3	4	3	3	4	3	3	2	2	2	2	3	2	2	3	3	3	3	4	3	3	3	4	3	3	3	3
37	4	6	6	5	6	5	3	4	6	6	5	3	2	3	3	2	2	3	0	0	3	0	0	0	0	0	0
47	3	5	4	4	3	4	4	4	4	4	4	4	4	5	4	1	1	1	2	1	1	5	3	3	3	2	2
34	4	3	3	4	4	3	4	3	5	5	5	3	4	3	2	2	2	2	3	1	1	2	1	2	2	1	1
52	5	4	3	4	3	4	4	2	3	3	2	3	2	4	3	3	1	3	1	3	4	2	3	1	3	2	1
55	3	3	3	4	3	4	3	4	4	3	4	4	4	3	3	3	3	3	3	3	4	3	4	3	4	4	2
42	3	2	4	2	1	1	1	3	1	1	0	0	0	0	0	0	1	4	5	0	0	0	0	0	0	0	0
42	4	6	6	5	6	6	6	6	6	5	6	3	3	3	2	1	1	1	1	1	1	1	1	1	2	1	1
28	4	4	4	5	5	5	5	5	5	5	5	5	5	5	4	4	4	4	3	1	1	4	1	3	3	2	2
45	4	4	5	4	2	3	5	3	5	5	3	4	3	5	2	2	2	2	2	2	3	2	2	3	2	2	2
40	4	5	4	5	5	5	4	4	5	4	3	4	4	4	4	4	5	4	4	2	2	2	3	2	3	2	3
25	3	3	3	3	3	3	3	3	3	3	3	3	3	3	3	3	3	3	3	3	3	3	3	3	3	3	3
52	4	4	3	3	4	3	4	3	3	4	4	4	3	2	2	4	4	3	3	2	2	5	5	2	3	2	5
53	5	4	4	4	4	5	4	2	4	4	4	4	4	5	3	2	3	3	2	3	3	3	3	3	3	1	2
42	5	5	5	5	5	5	5	5	5	5	5	5	5	5	0	0	0	0	0	0	0	0	0	0	0	0	0
41	3	2	3	4	2	2	2	2	3	3	3	3	2	4	3	2	2	2	2	4	4	2	2	2	3	3	2
50	4	4	5	4	4	4	3	4	4	5	4	4	4	5	2	1	1	2	2	2	2	3	3	2	2	2	2
24	4	5	5	5	2	5	5	5	5	5	5	3	3	5	3	1	0	0	0	1	1	1	1	1	1	1	1
37	6	4	4	4	5	5	4	4	5	5	3	1	2	5	3	1	2	1	1	2	1	0	1	1	1	2	0
42	5	4	3	5	4	3	2	4	5	4	3	3	4	5	4	3	3	4	4	4	3	5	4	3	4	3	4
37	2	2	5	4	1	3	4	1	1	4	1	5	1	2	2	4	2	4	2	1	3	2	4	2	2	4	2
35	2	3	4	1	2	5	3	1	3	3	1	4	2	6	4	1	1	4	3	4	4	5	2	3	4	2	3
42	4	3	4	4	3	4	4	3	4	3	4	4	3	4	2	2	4	3	3	3	4	3	3	3	4	4	3
44	3	4	4	4	3	3	2	2	3	3	2	2	2	2	4	1	2	2	4	0	0	0	0	0	0	0	0
43	4	3	4	4	2	4	3	3	2	4	4	4	4	5	5	5	3	4	4	3	4	4	4	4	4	3	3
31	4	4	5	6	6	6	3	4	5	5	5	3	2	4	3	0	3	3	0	0	0	0	0	0	0	0	0
45	3	3	3	3	3	3	3	3	3	3	3	3	3	3	3	3	3	3	3	0	0	0	0	0	0	0	0
26	3	3	3	3	4	4	3	3	3	3	3	2	3	3	2	2	2	2	2	0	0	0	2	3	3	3	3
50	5	4	5	4	5	5	4	5	5	5	4	5	3	5	2	1	1	1	1	1	1	1	0	1	1	1	1
28	4	6	6	6	4	6	1	1	2	2	2	2	4	1	0	0	0	0	0	0	0	0	4	0	0	0	0
47	3	3	6	4	4	3	2	3	4	4	2	2	2	2	2	1	2	4	3	1	1	2	4	1	1	0	0
30	5	6	6	6	6	6	6	4	4	5	4	5	4	5	1	1	1	1	1	5	5	5	5	1	1	1	1
40	5	6	6	6	6	6	6	6	6	6	6	6	6	5	3	2	2	2	1	0	0	0	0	0	1	1	0
50	3	2	3	1	1	1	1	2	1	2	1	4	1	3	4	1	3	3	3	0	0	0	0	3	3	3	3
39	3	6	6	6	3	6	3	3	6	6	3	3	3	3	3	3	4	4	4	0	0	0	0	0	0	0	0
46	4	4	5	3	5	6	5	5	5	5	5	4	3	5	1	2	1	2	0	0	0	0	0	0	0	0	0
39	3	3	3	3	3	3	3	3	3	3	3	3	2	2	1	1	3	3	3	3	3	3	3	3	3	3	3
27	4	4	4	4	4	3	4	4	4	4	4	4	4	4	2	2	2	2	2	2	2	2	3	2	2	2	2
50	5	5	5	5	5	6	5	4	5	6	6	3	5	5	2	1	1	1	1	1	1	1	2	1	1	1	1
41	3	3	3	3	2	3	2	0	3	3	3	3	3	3	3	3	3	3	3	1	1	1	1	2	2	2	2
29	4	5	5	4	5	5	4	4	5	5	4	4	4	5	2	2	2	3	4	3	3	3	3	2	3	2	2
55	4	5	4	5	5	5	5	4	5	5	5	4	5	5	3	1	1	2	0	4	3	4	4	4	3	2	3
48	3	3	2	2	2	2	2	1	2	2	1	1	1	1	3	3	3	2	3	1	1	1	1	1	1	1	1
25	5	6	5	5	6	5	6	6	6	6	5	5	5	4	0	0	1	0	0	0	0	0	1	0	0	1	0
55	5	4	5	5	3	4	4	5	5	5	3	5	5	2	1	0	0	0	0	3	3	0	0	0	0	0	0
53	6	6	6	6	6	6	6	6	6	6	6	6	6	6	4	0	4	5	5	0	0	0	0	0	0	0	0
46	6	6	6	6	6	6	3	6	6	6	3	3	3	6	0	0	0	0	0	3	3	3	3	3	3	3	3
38	3	4	4	4	5	4	3	3	4	4	4	4	4	3	3	2	3	3	2	3	3	2	4	2	2	2	2
30	3	6	6	6	3	6	3	3	3	6	6	6	3	6	0	0	0	0	0	0	0	0	3	0	0	0	0
37	4	3	4	3	4	4	4	3	3	4	3	3	4	3	4	4	4	3	3	3	4	4	3	3	4	4	3
52	3	2	4	3	3	3	3	2	2	4	3	5	4	3	2	2	2	4	3	1	3	3	3	3	4	3	3
45	4	4	5	4	3	3	2	2	2	2	4	3	2	3	1	0	0	0	0	3	4	4	4	1	1	3	3
35	4	6	6	4	4	5	1	0	6	4	6	0	0	6	0	0	6	0	0	0	0	0	0	1	0	0	0
48	3	4	4	4	3	4	4	3	4	4	4	4	3	5	3	2	1	0	0	0	0	0	0	0	0	0	0
28	4	4	5	3	2	2	3	3	4	4	3	5	3	4	3	3	4	1	0	1	0	0	3	1	0	1	0
30	5	5	4	5	4	5	5	4	4	4	4	3	4	4	3	3	3	3	3	0	0	0	0	0	0	0	0
42	6	6	6	6	6	6	6	6	6	6	6	3	4	5	3	2	1	1	1	5	1	1	1	1	1	1	1
41	4	3	4	3	4	5	4	4	5	4	5	4	4	6	4	0	2	0	0	0	0	0	0	0	0	0	0
25	6	3	3	3	3	3	3	3	3	3	3	3	3	3	3	3	3	3	3	4	4	4	3	4	4	3	3
44	4	5	4	5	4	5	5	4	5	5	4	4	4	5	4	3	4	4	5	3	2	2	3	3	3	2	3
56	2	3	3	3	3	3	3	3	3	3	3	3	3	3	3	3	3	3	3	4	4	4	4	4	4	4	4
41	4	3	3	4	4	3	3	3	3	3	3	3	3	3	3	1	3	3	3	1	1	1	1	1	1	1	1
24	2	3	4	3	3	4	4	3	4	5	4	4	4	5	3	1	1	0	0	3	3	2	1	2	2	1	1
53	5	6	6	6	6	6	6	4	6	6	6	3	6	6	0	0	0	1	1	0	0	0	0	0	0	0	0
30	3	5	4	5	4	3	2	4	4	3	2	4	3	4	2	0	1	1	2	0	1	0	4	1	4	3	1
50	3	4	4	4	4	3	3	3	4	4	4	4	3	4	3	1	1	1	1	1	1	1	2	4	4	4	4
36	5	4	5	5	5	4	4	5	4	5	4	5	5	5	2	0	1	1	1	1	0	1	1	1	1	1	0
53	4	5	6	5	4	4	4	5	5	5	4	5	4	4	1	0	0	2	0	0	0	0	1	1	1	2	2
36	4	6	5	5	6	6	3	3	5	5	4	3	3	4	0	0	0	0	0	0	0	0	0	0	0	0	0
49	5	6	5	5	5	5	5	5	5	5	4	5	4	5	3	3	2	1	1	0	1	1	0	1	1	1	1
53	2	3	4	4	4	4	3	3	4	4	4	3	5	4	2	2	2	2	2	3	2	3	2	2	2	2	2
30	6	5	5	4	6	5	5	5	5	5	5	4	5	5	5	5	5	5	5	6	6	5	5	5	5	5	5
52	0	2	2	2	0	0	0	3	3	0	0	0	0	0	0	0	0	0	0	3	3	3	3	3	3	3	3
52	3	3	3	3	3	4	4	4	3	4	3	2	3	4	1	0	0	0	0	0	0	0	1	0	0	1	0
42	4	4	3	5	4	4	5	4	4	3	4	4	4	3	4	4	3	4	4	2	3	3	2	4	3	2	3
47	4	5	5	5	5	5	5	5	5	5	3	4	3	4	2	2	2	2	2	3	3	4	3	4	4	2	2
50	3	3	4	3	2	2	3	2	3	3	3	3	2	3	3	2	2	2	2	4	4	4	4	3	3	3	3
35	2	3	4	3	3	3	3	3	4	3	3	3	2	3	3	1	2	4	2	1	4	3	4	2	2	2	2
35	2	2	2	1	0	0	0	1	4	3	1	2	3	6	3	0	5	4	3	3	3	3	3	3	2	2	2
29	6	6	5	6	6	4	6	6	4	4	6	5	4	4	6	5	6	5	5	6	5	5	6	5	6	6	5
41	6	5	6	3	6	6	5	3	6	6	6	3	5	3	2	0	0	2	0	3	3	0	5	0	1	1	0
41	4	4	4	4	3	5	4	4	4	5	4	5	4	4	5	4	4	2	3	1	1	1	2	1	1	2	1
39	1	4	4	3	2	3	4	4	4	4	4	3	4	4	2	1	1	1	1	5	5	5	6	5	5	5	4
60	6	6	6	6	6	6	6	6	6	6	6	6	6	6	0	0	0	0	0	0	0	0	0	0	0	0	0
43	5	5	5	6	6	6	5	5	5	5	5	4	4	4	1	1	1	1	1	1	1	1	1	0	0	0	0
48	6	6	6	6	5	6	6	2	4	6	5	1	4	3	0	0	0	1	0	3	4	4	6	5	5	5	5
51	4	4	4	4	2	2	4	2	4	4	3	2	1	1	1	0	0	0	0	4	4	0	4	4	4	0	0
41	4	5	1	4	4	2	4	3	4	4	2	2	2	4	3	0	3	4	3	5	4	5	4	3	1	3	3
52	5	6	6	6	6	6	6	5	6	6	5	5	5	5	0	0	0	0	0	2	3	3	4	0	0	0	0
57	2	2	2	2	2	2	2	2	2	1	1	1	2	1	2	1	2	2	2	4	4	4	4	4	4	4	4
33	3	4	4	4	4	5	3	4	4	4	3	3	3	5	3	1	1	1	1	0	3	3	0	0	0	0	0
52	5	4	3	3	4	3	3	4	3	3	3	3	2	4	1	1	1	1	1	1	1	1	1	1	1	1	1
45	3	4	4	4	3	3	4	3	4	4	3	3	3	3	3	1	3	3	3	4	4	2	4	3	3	3	3
40	4	3	2	3	3	3	3	3	3	3	3	3	3	4	4	2	4	1	1	1	2	2	2	1	1	1	1
29	5	6	6	6	6	6	6	4	4	6	4	5	4	5	3	1	1	3	4	3	2	0	2	2	3	3	1
49	4	3	3	3	3	5	0	0	3	3	3	0	0	0	0	0	0	0	0	0	0	0	0	1	0	0	0
31	2	3	2	3	2	3	2	3	3	3	2	1	2	2	2	3	3	2	2	2	3	2	3	3	3	3	3
24	4	3	3	2	3	3	4	3	3	3	3	2	3	3	2	2	3	3	3	4	4	3	4	3	4	4	3
31	3	4	3	4	3	4	1	1	3	3	1	1	2	3	1	1	1	1	1	0	0	0	0	0	0	0	0
30	4	4	4	3	4	4	4	3	4	4	4	4	3	4	4	4	4	3	4	4	4	4	4	3	3	3	3
43	5	6	4	1	5	5	2	2	2	4	4	3	5	5	1	0	0	0	0	0	0	2	4	4	5	2	2
42	4	4	4	3	4	3	3	4	4	4	4	3	4	3	4	3	4	3	4	3	4	3	3	4	3	3	3
40	4	5	4	5	5	5	5	5	5	5	4	3	4	5	1	1	1	1	1	1	0	1	1	1	0	0	0
35	2	3	3	4	3	3	3	3	3	3	3	3	4	3	3	3	3	3	3	4	4	4	4	3	3	3	3
32	5	5	4	5	5	5	3	3	4	4	4	5	4	4	3	3	2	2	4	1	1	1	2	1	1	1	1
41	5	4	3	5	5	5	5	3	4	4	3	4	4	4	1	1	1	0	1	3	3	3	3	2	2	1	2
43	5	5	5	5	2	4	6	6	6	6	6	6	6	6	2	1	2	1	0	1	1	1	2	4	5	4	1
36	6	2	3	2	2	2	2	3	3	3	2	3	3	4	3	1	0	2	2	3	3	3	3	3	3	3	3
38	4	4	4	5	4	4	4	3	4	4	3	4	4	4	3	2	2	1	1	1	1	1	3	1	1	1	1
37	4	3	3	3	3	3	3	3	4	3	2	2	3	3	3	3	3	3	3	3	3	3	3	2	2	2	2
33	4	5	3	4	5	5	5	3	3	5	3	5	3	5	1	1	1	1	1	1	1	1	1	1	1	1	1
35	5	5	5	6	4	5	6	5	5	5	4	5	6	5	0	0	0	1	1	1	0	1	1	1	1	2	1
52	4	5	5	5	4	5	3	3	4	5	4	3	3	4	2	0	1	2	1	3	3	2	3	3	4	3	3
30	6	6	6	6	6	5	5	6	6	6	6	6	6	6	0	0	6	0	0	0	0	0	0	0	0	0	0
42	3	4	4	4	4	4	4	4	4	4	4	4	4	4	2	2	2	0	3	4	5	0	5	3	4	4	3
44	4	4	4	4	3	4	4	2	3	3	4	3	3	4	3	3	3	4	4	2	2	2	2	2	2	2	2
25	3	3	4	3	3	3	3	3	4	4	4	3	3	3	2	2	3	2	2	3	3	3	3	4	4	3	4
28	4	4	6	6	5	5	5	2	3	4	4	4	4	6	1	0	0	0	0	0	0	0	0	3	0	0	0
28	5	5	6	5	5	5	5	4	5	5	5	5	5	5	5	5	1	2	1	1	1	1	1	1	1	1	1
45	4	5	5	4	6	4	5	4	5	4	5	4	5	4	5	4	3	5	4	5	4	4	5	4	5	4	5
38	3	5	5	5	5	5	5	4	5	5	4	5	5	5	3	3	3	3	3	0	0	0	0	0	0	0	0
63	2	5	5	4	4	3	3	3	5	5	4	3	5	5	3	3	5	4	5	2	2	2	2	2	2	2	2
40	4	5	5	5	5	5	5	5	5	5	5	4	4	5	1	1	1	1	1	1	1	1	1	1	1	1	1
51	3	4	5	4	6	6	3	3	2	3	2	2	1	2	2	1	0	0	0	2	0	0	4	0	2	3	2
39	3	2	3	3	4	3	2	2	4	3	4	3	3	5	2	2	2	2	2	3	2	3	2	2	2	2	2
46	4	5	4	3	4	3	2	2	4	4	3	3	2	3	3	1	3	1	1	1	1	2	5	4	4	5	4
37	5	3	3	3	3	3	3	3	3	3	3	3	3	3	3	0	0	0	0	0	0	0	0	0	0	0	0
40	5	4	4	3	5	4	4	3	5	5	4	5	5	4	5	5	4	5	5	2	2	1	3	2	1	2	0
32	3	3	3	3	3	3	3	3	3	3	2	3	3	3	3	3	3	3	3	3	3	3	3	1	1	3	3
36	2	1	3	2	1	1	2	2	2	2	2	3	2	3	3	2	4	4	3	2	3	1	4	3	4	4	3
36	6	6	6	6	6	6	6	6	6	6	6	6	6	6	6	6	6	6	6	0	0	0	0	0	0	0	0
29	3	4	5	5	3	4	3	3	5	4	3	3	4	4	1	1	1	1	1	2	2	1	2	2	2	1	2
27	2	1	3	1	1	1	1	1	1	1	2	1	1	3	0	0	0	0	0	4	0	0	0	0	4	3	0
52	4	3	5	5	3	3	3	3	4	4	3	3	3	4	3	2	1	2	2	2	3	4	3	2	2	1	2
28	3	3	3	4	5	3	2	2	2	2	2	2	2	2	4	2	2	3	2	3	3	3	3	3	4	3	3
39	5	5	5	4	5	4	4	4	4	4	5	4	5	4	4	0	1	1	0	3	3	3	4	4	4	3	3
30	4	6	4	5	4	5	4	5	5	5	5	3	3	3	3	1	3	3	4	1	2	2	2	2	1	2	1
30	4	4	4	3	4	4	4	3	4	5	4	4	4	5	1	1	1	1	1	1	1	2	4	3	2	3	3
36	3	5	5	5	5	5	3	2	3	3	3	3	2	3	3	3	4	3	3	0	4	0	4	4	4	4	3
43	4	4	4	3	3	4	4	3	4	4	4	4	4	3	2	2	2	2	2	3	3	3	2	4	4	4	4
34	4	5	5	4	5	4	4	5	5	5	4	5	4	5	1	1	1	1	0	2	2	1	2	3	3	2	3
30	4	4	4	3	3	3	3	3	4	4	3	2	3	4	2	1	3	1	1	1	1	0	0	1	1	1	1
33	4	4	3	4	3	4	4	3	4	4	3	3	4	4	4	3	3	3	3	3	3	3	3	3	3	3	3
33	5	5	5	5	6	6	5	4	5	5	5	4	5	6	5	2	2	1	1	0	0	0	0	1	1	0	1
41	3	4	4	4	4	4	5	4	5	5	4	4	4	4	3	2	2	2	2	0	4	0	3	4	3	3	3
23	4	4	2	3	4	4	3	4	4	2	3	4	3	2	3	4	3	2	4	3	4	2	3	4	4	2	3
29	4	5	5	5	5	5	6	5	5	5	5	5	6	6	1	1	4	3	4	1	1	1	1	0	0	0	0
40	2	3	6	6	1	1	3	3	6	6	6	6	6	1	0	0	5	5	5	0	0	0	5	0	0	0	0
47	5	6	5	6	6	6	5	5	6	6	4	4	5	5	0	0	0	1	1	0	0	1	1	1	0	1	0
31	4	4	3	4	3	4	4	3	4	4	3	4	4	3	4	4	4	3	4	3	4	4	3	4	3	4	3
33	0	0	3	3	3	3	3	3	3	3	3	3	3	3	3	3	3	3	3	3	3	3	3	3	3	3	3
28	2	4	3	3	2	3	3	2	2	4	3	2	3	3	4	3	3	3	4	4	3	4	4	4	3	3	3
28	4	2	4	3	2	1	2	3	3	3	3	4	3	3	3	2	3	3	3	1	3	1	1	1	1	1	1
52	4	5	4	6	4	4	5	3	5	4	4	5	4	3	5	4	5	4	4	4	4	4	4	4	3	5	4
33	4	4	5	3	3	3	3	3	5	5	3	4	3	3	2	2	2	1	1	0	0	0	0	0	0	0	0
58	4	3	3	3	3	3	3	3	3	3	3	3	3	3	3	3	3	3	3	3	3	3	3	3	3	3	3
53	3	4	5	6	6	6	5	5	6	5	5	4	4	6	2	2	2	2	2	4	4	3	4	3	3	2	3
28	4	4	3	4	3	3	3	4	4	3	2	3	4	3	4	3	4	4	3	2	4	4	2	2	2	3	3
55	2	5	4	4	3	3	1	1	4	4	2	1	1	5	2	0	1	2	2	1	5	3	5	5	6	6	5
38	6	4	4	4	4	4	5	3	3	3	3	5	3	2	2	1	1	3	4	0	0	0	0	3	3	3	3
33	3	3	4	3	2	2	2	3	4	3	3	3	3	2	3	3	3	3	3	2	2	2	2	2	2	3	2
41	3	5	5	5	3	3	3	1	5	4	3	1	5	4	1	1	1	0	0	1	1	1	0	6	6	5	5
38	6	6	6	6	6	6	6	6	6	6	6	6	6	6	6	6	6	6	6	0	2	0	0	3	3	3	3
49	5	4	3	5	4	3	3	4	2	5	4	3	4	2	5	6	3	4	1	5	3	4	2	4	4	3	5
30	1	1	3	2	3	3	3	2	3	3	4	4	2	5	3	2	1	5	3	2	1	2	1	1	1	2	3
56	5	5	6	4	3	4	5	6	6	4	3	4	2	6	4	3	3	4	5	1	0	0	0	0	0	0	0
60	1	4	3	3	1	1	2	3	4	3	2	5	2	3	1	1	3	3	1	1	5	5	5	6	4	3	3
39	3	2	2	3	2	2	2	2	2	2	2	2	2	4	1	1	2	2	2	2	2	1	1	2	2	1	2
36	2	2	2	3	2	1	2	4	4	4	3	3	2	2	2	1	4	1	2	2	3	2	4	3	4	3	3
52	3	4	4	4	3	3	3	3	3	3	3	2	3	3	3	2	3	3	3	1	2	1	2	2	3	3	3
55	3	4	4	4	4	3	3	3	3	3	3	2	3	4	1	1	1	1	1	2	2	2	4	2	1	2	2
28	4	6	6	6	3	2	3	3	4	5	6	5	5	5	0	0	0	0	0	0	1	0	1	3	3	0	0
32	4	3	4	4	3	5	4	4	3	4	5	4	4	3	4	4	3	5	4	4	3	3	4	3	3	4	3
42	3	4	4	5	5	4	4	4	5	5	4	4	3	6	4	0	0	2	0	3	3	3	5	3	3	3	3
30	4	4	5	4	4	5	5	5	4	4	4	4	4	4	5	3	2	2	4	3	2	2	3	3	2	2	3
31	3	3	5	4	4	5	4	5	4	4	4	4	3	4	3	4	3	5	4	3	4	3	4	4	4	4	3
34	5	6	6	6	4	5	3	3	5	5	5	3	5	6	3	0	0	0	0	0	0	0	1	0	0	0	0
42	2	5	4	4	4	5	3	3	2	4	4	1	2	3	3	1	1	3	4	1	1	0	1	0	1	0	0
41	3	3	3	3	3	3	3	3	3	3	3	3	3	3	3	3	3	3	3	3	3	3	3	3	3	3	3
62	3	3	3	1	2	2	1	2	3	3	2	3	3	3	2	1	1	1	1	3	4	4	4	4	4	4	4
57	4	4	3	4	3	4	4	4	3	4	2	4	2	5	2	1	3	1	0	1	1	0	1	2	2	4	0
41	5	3	5	5	5	5	5	5	5	5	5	4	4	5	3	3	3	3	3	3	3	3	3	3	3	3	3
35	4	4	3	4	3	3	4	3	3	3	4	3	3	4	4	3	2	4	3	3	4	4	4	3	2	2	3
31	3	4	4	3	3	4	2	5	3	2	4	3	2	4	3	5	2	4	1	5	3	2	4	5	4	2	1
45	4	4	5	6	6	6	6	6	6	6	6	6	6	6	1	0	0	1	0	0	0	0	0	0	0	0	0
32	5	5	6	4	6	5	5	4	5	5	4	5	4	4	3	1	2	3	3	2	3	2	4	3	2	3	3
39	3	3	4	4	2	3	2	4	3	3	3	4	2	3	1	1	2	3	3	2	2	0	2	4	4	4	3
32	4	3	3	4	3	4	4	3	4	4	3	4	3	4	4	3	3	3	4	2	4	3	4	4	3	2	3
36	4	4	5	4	4	4	5	4	4	4	4	5	4	4	1	0	0	0	0	4	4	4	4	4	4	3	3
26	4	4	4	3	4	3	3	2	4	4	4	2	3	3	1	0	0	0	0	3	4	3	5	3	3	1	1
31	3	4	4	3	4	4	4	3	3	4	4	3	3	3	3	4	3	4	4	2	2	2	2	2	2	2	3
38	3	5	4	4	4	3	3	3	4	3	2	2	3	4	2	1	1	1	1	2	3	2	3	1	1	1	1
25	4	4	3	3	4	3	4	3	4	4	4	3	3	4	4	3	3	4	4	3	4	4	3	3	3	2	2
46	3	2	2	1	3	3	2	2	3	2	2	1	1	3	3	1	0	3	2	4	3	4	4	5	4	3	3
66	4	6	6	6	6	6	3	1	6	6	6	0	6	3	0	0	0	1	0	6	6	6	0	6	6	1	5
40	3	5	5	4	4	4	4	4	5	5	4	4	5	5	2	2	2	2	2	0	0	0	0	0	0	0	0
36	3	4	4	4	4	4	4	4	4	4	4	4	4	4	4	4	1	1	1	1	1	1	1	1	1	1	1
40	2	4	4	4	4	5	4	2	4	4	4	2	3	3	3	2	2	2	2	4	5	2	4	4	4	3	3
30	3	3	4	4	3	4	3	3	4	4	4	3	3	4	4	3	3	4	3	5	5	5	5	4	4	4	4
30	4	4	4	5	4	5	4	3	5	4	6	5	4	6	4	3	5	3	5	4	5	4	5	3	5	3	3
31	5	6	6	6	6	6	6	6	6	6	6	6	6	6	0	0	0	0	0	1	1	1	1	1	1	1	1
57	4	4	4	1	3	5	6	3	5	5	3	3	3	3	0	1	3	0	1	0	5	1	6	6	3	0	0
25	5	5	4	5	5	4	4	5	4	4	5	4	4	4	4	3	5	4	4	4	5	4	5	4	5	4	5
45	6	6	6	2	4	6	2	0	2	5	2	0	1	0	0	0	0	0	0	0	0	0	0	1	1	0	1
66	3	4	4	4	4	4	4	4	3	3	3	3	4	2	2	3	2	3	2	2	2	2	3	3	3	3	3
43	5	5	6	5	5	6	5	5	5	6	6	5	5	5	5	6	3	3	3	5	4	4	5	4	4	3	3
41	5	5	5	5	4	5	5	5	5	5	5	4	5	5	4	3	5	5	2	4	4	3	3	4	3	4	3
28	6	6	6	6	5	6	6	5	4	4	6	5	4	6	1	0	0	1	0	1	0	0	2	0	0	1	1
33	3	6	6	6	6	5	6	5	6	5	5	3	6	5	2	0	0	0	1	0	0	0	0	0	4	5	5
25	5	5	5	5	5	5	4	4	5	5	5	4	4	5	1	1	1	2	1	4	4	1	4	1	1	4	1
28	5	4	5	5	4	4	4	4	4	4	4	3	4	4	2	2	3	1	1	1	1	1	1	1	1	1	1
27	3	3	4	4	3	3	3	2	3	3	3	3	3	2	2	2	2	2	2	0	0	0	0	0	0	0	0
40	3	5	5	5	4	6	6	2	5	4	4	3	3	4	1	2	1	0	1	4	4	3	2	1	0	0	0
34	5	6	5	6	4	4	4	5	6	4	5	4	4	3	4	0	3	4	3	2	2	1	2	4	4	4	4
39	4	4	4	4	4	5	4	4	5	5	5	5	5	4	4	4	4	4	4	1	3	1	3	3	4	4	3
41	5	4	4	4	5	4	4	4	5	5	4	4	5	4	4	0	0	0	0	0	0	1	1	1	1	1	1
31	3	4	5	3	4	4	4	3	4	4	4	4	4	3	3	0	3	3	3	3	3	3	3	3	3	3	3
40	6	3	4	5	5	4	3	4	5	5	6	1	3	5	0	1	1	1	1	1	1	0	0	1	0	0	1
30	1	5	4	3	3	2	2	2	4	4	3	4	3	3	2	3	2	2	2	1	1	1	1	2	2	2	2
28	4	2	3	3	3	3	3	3	3	3	3	3	3	3	3	3	3	3	3	3	3	3	3	3	3	4	3
69	4	6	6	6	6	6	5	3	2	3	3	3	3	4	0	0	0	0	0	0	0	0	0	0	0	0	0
62	4	4	4	4	4	4	3	2	3	3	2	1	3	3	1	0	1	1	1	0	0	0	0	0	0	0	0
40	4	4	4	4	4	4	4	3	3	3	5	2	3	3	3	1	1	3	3	0	0	0	0	0	0	0	0
44	3	3	3	3	4	4	3	3	4	4	3	3	3	3	0	0	0	0	0	0	0	0	0	0	0	0	0
28	2	1	3	2	2	2	2	2	3	3	3	3	3	3	4	4	4	4	3	0	0	0	0	0	0	0	0
64	3	6	6	6	5	5	4	4	5	5	5	4	4	5	1	1	4	1	1	0	0	0	0	0	0	0	0
59	4	5	5	6	4	5	4	3	4	5	4	3	4	4	3	1	2	2	1	0	0	0	1	1	0	0	0
37	5	2	5	4	5	5	4	5	4	5	4	2	1	4	4	1	1	0	1	1	0	1	0	1	0	1	0
47	6	6	6	6	6	6	6	6	6	6	6	6	6	6	6	0	0	0	0	0	0	0	0	0	0	0	0
47	4	4	4	3	2	2	2	3	3	2	4	2	3	4	1	1	2	1	1	0	0	0	1	0	0	0	0
31	2	4	3	3	3	3	3	3	4	4	4	3	3	3	4	3	4	3	4	3	3	2	3	3	3	3	2
50	1	0	3	3	0	0	0	2	0	0	0	0	0	0	0	4	0	0	2	6	6	6	6	6	6	6	6
63	3	4	4	5	3	3	3	4	4	4	4	5	3	5	3	2	3	0	5	0	0	0	5	2	1	1	0
41	5	2	4	4	4	5	3	3	4	4	5	5	4	3	2	2	3	2	2	0	0	0	0	2	2	2	2
33	4	4	5	4	3	4	4	3	4	3	3	2	3	4	3	2	4	3	3	2	1	2	3	3	4	2	3
52	3	4	4	4	4	4	4	4	4	4	4	4	4	4	4	3	4	4	4	4	3	3	4	4	3	4	4
32	0	0	0	6	0	6	0	0	0	0	6	0	0	4	0	0	0	6	0	0	0	0	0	0	0	0	0
26	3	3	2	2	3	2	1	1	1	0	3	3	2	4	3	2	2	3	2	0	0	0	4	0	2	1	0
40	5	3	3	3	3	3	3	3	3	3	3	3	3	3	3	3	3	3	3	0	1	0	0	0	0	0	0
41	3	4	4	5	4	5	4	5	5	5	4	5	5	5	5	4	5	4	4	5	6	6	6	6	6	6	5
32	3	4	4	4	3	4	3	3	4	4	5	2	3	3	5	1	1	2	3	0	0	0	3	6	6	6	6
34	4	4	3	4	3	3	3	3	2	2	4	2	3	4	3	2	3	4	4	3	3	3	2	3	3	3	3
36	3	3	3	3	4	4	1	1	1	1	1	1	1	1	1	1	1	1	1	0	0	0	0	0	0	0	0
46	5	6	6	6	6	6	6	6	6	6	6	6	6	6	1	0	0	4	5	0	0	0	0	0	0	0	0
54	3	3	4	4	3	4	2	3	3	3	3	3	3	3	3	2	3	4	3	1	1	1	1	2	2	4	2
58	3	6	6	5	4	3	2	2	3	3	3	3	3	3	2	0	1	0	1	0	0	0	0	0	0	0	0
44	0	6	6	6	6	6	6	6	6	6	6	6	6	6	3	0	3	4	3	4	3	3	0	3	0	0	0
39	5	4	3	4	4	6	4	3	3	3	4	2	2	3	1	1	1	0	0	0	0	0	4	0	0	0	0
61	4	6	4	5	4	4	5	5	6	5	1	3	4	4	2	1	4	0	0	1	0	0	0	0	0	0	0
58	3	2	1	1	2	2	1	1	2	2	3	1	2	2	1	1	1	2	2	3	3	3	3	3	4	3	3
60	2	4	4	4	1	3	1	0	1	2	2	0	1	0	1	0	2	0	0	0	0	0	0	0	4	3	0
34	5	4	4	4	4	4	4	3	3	3	3	3	3	4	2	0	0	0	0	0	0	0	0	0	0	0	0
29	3	2	3	3	3	2	3	3	3	3	3	3	3	3	1	1	1	1	1	0	0	0	2	0	0	0	0
26	5	2	5	4	5	4	5	4	3	4	2	1	0	4	1	0	0	2	2	0	0	0	0	0	0	0	0
31	3	2	2	2	3	4	3	1	2	3	2	1	2	1	1	0	1	1	1	1	1	1	1	1	1	1	1
42	4	6	5	5	5	5	5	5	5	5	2	2	0	4	4	2	3	4	4	0	0	0	5	4	4	4	0
59	3	4	3	4	2	2	4	3	2	3	4	4	2	2	4	1	3	0	0	3	0	0	0	0	0	0	0
59	4	5	6	6	1	2	1	1	3	3	3	3	1	3	3	1	3	2	4	0	0	0	0	0	0	0	0
31	3	4	4	3	4	3	4	3	3	3	3	3	4	3	2	2	2	1	1	0	0	0	1	0	0	0	0
27	2	5	5	4	1	1	2	3	4	4	2	1	2	3	2	3	3	1	3	0	0	0	1	1	1	0	0
39	1	5	4	4	5	4	5	4	5	5	4	5	5	4	5	3	3	4	4	0	0	0	2	1	0	1	1
37	4	4	4	4	4	3	4	4	4	3	3	2	3	2	3	2	3	2	3	3	3	3	4	4	4	4	4
45	5	5	5	4	4	4	4	3	4	4	3	3	4	4	4	4	5	3	4	3	3	4	3	4	3	4	4
43	5	5	5	5	5	5	5	5	5	5	5	4	5	5	1	0	0	0	0	0	0	0	0	1	1	1	1
52	3	3	3	2	4	3	3	3	4	3	3	3	3	3	4	2	2	2	2	0	0	0	0	3	3	3	3
34	4	4	4	4	3	3	2	4	4	4	4	3	3	4	1	1	1	1	1	0	0	0	0	0	0	0	0
47	3	3	4	2	4	4	3	4	3	4	4	3	2	2	3	2	2	3	2	0	0	0	0	2	1	0	0
31	5	5	5	5	5	5	5	5	5	5	5	5	5	5	1	1	1	1	1	1	1	1	1	1	1	1	1
38	4	3	3	3	2	3	3	3	2	3	3	3	3	4	3	3	4	3	3	4	4	4	4	4	4	4	4
30	3	4	4	3	3	3	4	4	5	4	4	4	4	4	2	2	2	2	4	1	1	1	1	1	1	1	1
35	3	1	3	3	2	2	1	0	1	2	2	0	0	0	0	0	0	0	0	0	0	0	0	0	0	0	0
43	4	6	6	6	6	6	6	5	6	6	6	5	6	6	2	0	2	3	0	3	3	3	3	3	3	3	3
55	5	4	4	5	5	6	4	3	4	4	3	4	5	5	2	1	4	4	5	0	0	0	0	1	2	1	1
57	3	2	3	3	3	3	2	3	3	3	3	2	2	3	2	1	2	2	1	0	0	0	0	0	0	0	0
38	3	1	5	5	4	4	3	2	4	5	1	0	1	3	4	0	2	5	0	0	0	0	0	0	0	0	0
43	5	3	6	6	5	5	6	6	6	6	6	6	6	6	6	0	0	0	0	3	3	3	4	0	0	0	0
28	4	4	4	4	4	3	4	2	3	4	3	3	4	4	3	1	3	3	3	0	0	0	0	0	0	0	0
43	4	3	4	4	4	3	2	1	5	4	2	2	3	3	3	2	4	3	3	0	0	0	3	3	3	2	3
42	4	4	4	4	2	2	1	0	1	1	1	1	0	1	3	0	2	3	4	0	0	0	0	0	0	0	0
44	3	5	5	4	4	5	4	3	4	4	4	4	4	5	1	4	1	2	1	2	2	2	3	4	3	2	3
42	3	0	0	0	1	1	1	1	1	1	0	1	1	1	0	3	3	3	3	0	0	0	0	0	0	0	0
38	6	5	5	5	6	5	5	4	4	4	5	4	4	4	2	2	2	1	2	1	2	1	1	1	1	2	1
50	4	3	4	4	4	4	3	3	3	3	3	3	3	3	3	2	2	2	2	1	1	1	3	3	3	3	3
49	6	6	6	6	4	5	5	5	6	6	6	3	6	6	0	0	0	3	1	0	0	0	0	0	0	0	0
48	5	3	4	1	1	2	4	3	5	5	5	5	5	2	0	0	2	0	0	3	3	3	3	4	4	2	2
36	5	5	5	5	5	5	1	0	6	4	4	0	6	1	5	3	3	6	4	0	0	0	1	1	1	5	4
53	3	3	2	3	3	2	3	3	3	2	3	2	3	2	3	3	2	3	2	3	4	2	3	3	2	3	2
36	3	2	4	3	3	2	2	1	4	4	3	2	3	3	2	2	2	2	3	1	1	1	1	1	1	1	1
42	5	3	4	4	3	3	3	3	3	3	3	3	4	2	2	0	1	0	0	0	0	0	0	0	0	0	0
36	4	2	2	1	3	2	2	3	3	2	2	3	2	4	2	1	1	2	3	1	1	1	1	4	3	2	2
29	6	5	5	6	6	5	4	4	6	5	5	4	3	3	1	0	0	0	0	1	1	0	6	5	5	6	4
48	5	5	5	5	6	5	6	5	5	6	5	6	5	6	1	1	0	1	1	0	0	0	0	0	0	0	0
37	5	4	5	5	4	5	5	5	4	5	5	5	5	5	5	4	5	5	4	1	1	1	1	1	1	1	1
42	5	5	3	3	4	4	4	3	3	2	3	3	3	1	3	3	4	3	3	0	0	0	0	0	0	0	0
30	4	3	3	4	3	2	2	2	3	3	4	2	3	3	1	1	1	1	1	3	3	3	3	3	3	3	3
34	5	6	6	6	4	5	5	4	4	4	3	4	3	4	2	0	0	0	3	4	1	5	5	4	5	1	1
50	4	5	5	4	3	3	3	4	4	4	4	4	4	5	2	1	0	1	1	1	1	1	2	4	4	3	3
32	3	3	3	4	2	3	1	1	3	3	2	1	0	0	6	3	4	2	2	3	3	3	3	3	3	3	2
38	3	3	2	3	3	3	3	3	3	3	2	3	3	3	3	3	3	2	3	3	3	4	3	3	3	3	2
37	4	3	3	3	3	3	3	3	3	3	4	4	2	3	4	3	4	3	4	3	3	3	4	3	3	4	3
60	4	2	4	4	2	4	2	2	4	4	2	2	2	3	4	2	2	1	2	3	2	1	4	4	3	1	1
38	3	5	6	6	5	5	6	6	6	6	5	5	5	6	1	0	0	0	0	0	0	0	0	0	0	0	0
35	6	3	3	2	3	2	2	4	3	3	2	3	3	3	3	3	3	3	3	2	2	2	2	2	2	2	4
53	4	2	4	4	3	2	2	2	4	3	2	2	2	3	4	2	4	2	4	1	1	0	0	0	0	1	0
26	3	3	1	1	1	1	2	2	3	3	2	2	2	2	1	0	0	0	0	3	3	3	3	1	1	1	1
38	5	4	4	4	4	2	4	4	4	4	5	1	4	5	3	0	1	4	3	0	4	0	2	3	4	4	2
45	5	3	5	5	4	2	2	3	4	4	3	2	2	5	0	0	0	1	1	0	0	0	0	0	0	0	0
60	3	3	5	5	4	4	4	3	3	3	3	3	3	2	1	0	3	0	0	0	0	0	0	0	0	2	0
48	5	5	5	6	4	5	4	3	5	4	3	4	4	4	4	2	4	2	5	2	3	3	3	5	5	4	2
56	2	4	4	4	3	3	3	3	4	4	3	3	4	4	2	2	2	1	1	2	2	2	2	2	2	2	3
28	3	3	3	3	3	3	3	3	3	3	3	3	3	1	3	3	3	3	3	3	3	3	3	3	3	3	3
50	6	3	3	5	5	5	5	5	5	5	5	5	5	5	0	0	0	2	2	3	3	3	3	3	3	3	3
40	4	4	4	3	4	4	3	4	3	4	3	4	3	3	4	4	3	3	4	4	4	4	4	4	4	4	4
38	4	6	6	6	6	6	6	6	5	6	5	4	4	6	4	2	1	2	3	2	2	2	2	2	2	2	2
56	4	3	4	3	2	2	3	2	3	3	3	3	3	2	0	0	0	0	0	0	0	0	0	0	0	0	0
35	3	3	3	4	5	4	2	2	4	4	3	1	2	3	4	1	3	3	1	3	4	3	4	4	3	3	3
32	3	4	5	4	4	4	5	5	4	4	4	5	4	5	4	3	3	3	3	1	3	0	0	1	1	0	0
39	4	0	3	2	2	1	1	1	4	4	3	3	3	3	0	0	0	0	0	0	0	0	0	0	0	0	0
50	3	3	2	3	3	2	2	2	2	2	2	2	2	2	2	2	2	2	2	2	2	2	2	3	3	3	3
28	3	4	5	4	3	4	3	3	3	3	2	2	2	3	1	1	1	1	0	1	1	3	1	2	3	2	1
40	1	3	3	3	3	3	3	3	3	3	3	4	4	4	4	5	4	4	4	0	0	0	1	0	2	1	1
60	6	6	6	6	6	6	6	6	6	6	6	6	6	6	0	0	0	3	0	3	3	3	3	3	3	3	3
32	4	5	5	5	5	5	4	4	5	5	5	4	5	5	3	3	2	2	2	1	1	1	1	2	2	2	2
39	0	6	6	5	5	2	1	3	3	3	4	4	5	5	0	0	0	0	0	0	0	0	0	0	0	0	0
28	3	3	3	3	3	2	2	3	3	3	3	2	3	2	2	1	2	2	3	0	0	0	0	0	0	0	0
25	4	3	4	4	3	5	4	4	4	4	4	4	3	2	3	3	4	3	3	2	3	3	2	2	2	2	2
49	3	3	3	3	3	3	3	3	4	3	4	4	3	3	3	3	3	3	3	3	4	3	3	3	3	3	3
57	4	5	4	5	5	6	2	2	4	5	3	2	2	2	3	1	1	2	2	0	0	0	0	0	0	0	1
45	4	6	6	6	6	6	6	6	6	6	6	6	6	6	0	0	0	0	0	0	0	0	0	0	0	0	0
39	6	6	6	6	6	6	5	6	6	6	6	6	5	6	6	6	6	6	6	0	0	0	0	0	0	0	0
43	2	6	4	4	5	5	6	5	5	5	4	4	4	3	5	6	2	3	3	0	0	0	0	0	0	0	0
45	3	3	3	3	3	3	3	3	4	4	4	4	4	4	4	4	4	4	4	3	3	3	3	3	3	3	3
54	4	5	5	4	4	4	3	3	4	4	3	2	3	4	1	1	1	1	1	0	0	0	0	0	0	0	0
34	4	3	4	3	2	2	2	1	3	3	2	2	2	3	2	0	1	1	3	1	2	1	2	2	2	2	2
44	4	4	4	5	4	5	4	4	5	4	5	4	4	5	4	4	5	4	5	4	4	4	4	4	3	4	4
46	5	6	5	5	5	5	5	4	5	5	4	4	4	6	2	1	1	0	0	3	2	2	1	1	1	0	0
48	3	3	3	3	3	3	3	3	3	3	3	3	3	3	3	3	3	3	3	3	3	3	3	3	3	3	3
53	2	4	4	5	5	5	4	5	4	5	4	4	4	4	4	4	5	5	5	2	2	3	3	3	3	3	2
41	3	3	4	3	3	3	2	2	3	2	3	2	3	2	2	2	3	3	3	1	1	1	1	1	1	1	1
51	3	2	4	3	1	1	1	0	1	1	3	3	5	3	1	1	1	0	0	3	3	3	3	5	5	1	1
53	3	3	3	3	3	2	3	3	3	3	3	3	3	3	3	2	3	3	3	0	0	0	0	1	1	1	1
49	3	0	6	3	3	3	3	3	3	3	3	3	3	3	3	0	3	1	4	3	3	3	3	3	3	3	3
57	2	6	6	6	6	6	6	4	5	5	4	3	4	3	3	3	2	2	1	1	1	1	1	3	3	3	3
34	2	2	3	2	2	2	2	1	2	3	1	1	1	2	4	3	4	4	4	5	5	5	6	5	4	4	4
51	3	2	6	6	4	3	4	3	3	3	3	3	2	2	3	0	1	4	3	3	3	0	0	1	2	2	0
60	2	5	4	4	2	4	2	2	2	2	2	2	2	2	2	2	5	2	2	2	4	1	4	2	2	1	1
66	3	3	3	2	2	2	2	2	2	2	2	2	2	3	3	3	3	3	3	3	3	2	2	2	2	2	2
42	3	4	4	4	2	3	4	3	4	4	3	3	3	3	2	2	4	3	3	2	2	2	2	1	1	3	2
56	3	3	4	3	1	1	2	3	4	4	2	4	4	2	4	0	2	2	2	5	4	4	4	4	4	4	4
46	4	3	4	5	2	3	3	2	4	4	4	4	3	4	2	1	3	4	3	0	0	0	0	0	0	0	0
49	5	4	5	5	4	4	4	4	3	3	4	4	3	4	3	3	2	2	2	2	2	2	4	3	4	3	3
51	2	5	5	5	4	5	5	5	5	5	5	2	3	5	0	0	0	0	0	0	0	1	2	4	4	5	2
28	4	3	3	3	3	3	3	3	3	3	3	3	3	3	3	3	3	3	3	2	3	3	2	3	2	3	2
42	4	3	6	6	3	3	3	3	4	4	4	3	2	2	0	0	4	4	4	4	5	5	6	6	6	6	4
54	3	4	3	3	3	4	3	3	4	4	4	4	4	4	5	3	3	3	3	4	3	4	6	4	4	4	3
35	2	2	1	2	2	1	2	1	2	1	2	1	2	1	1	2	1	2	2	4	4	5	4	4	5	4	4
58	4	5	4	5	5	4	4	5	3	5	4	4	5	5	4	4	5	3	4	4	5	3	3	4	4	3	4
39	1	2	2	2	1	1	1	1	2	1	1	1	1	2	3	1	1	1	1	0	0	0	0	1	1	1	1
52	3	3	3	3	3	3	3	3	3	3	3	3	3	3	3	3	3	3	3	3	3	3	3	3	3	3	3
52	4	5	5	5	5	5	5	5	5	5	5	5	5	5	1	1	1	1	1	3	3	3	3	3	3	3	3
34	4	5	6	6	6	6	5	4	4	5	5	4	5	5	3	1	3	2	2	3	3	3	5	2	3	4	3
35	4	5	4	4	3	4	3	4	4	4	5	4	3	5	1	0	1	3	2	3	3	3	2	0	1	0	0
42	4	4	4	5	5	5	5	4	4	5	4	4	4	5	0	0	0	0	0	4	5	4	5	4	5	5	4
27	3	4	4	4	4	4	4	4	5	5	5	5	5	4	5	5	5	5	5	0	0	1	0	0	0	0	0
31	4	3	3	3	3	3	3	3	3	4	3	2	4	3	4	2	3	3	3	0	1	2	1	1	1	0	0
43	3	3	4	3	3	3	4	3	4	4	4	4	4	3	2	2	2	1	1	0	0	0	0	1	1	0	0
51	3	6	6	6	6	6	5	5	6	6	6	5	6	5	6	1	5	1	1	0	0	0	0	0	0	0	0
46	5	4	4	4	5	5	4	4	5	4	4	4	5	4	4	4	5	4	5	5	4	5	4	5	4	5	4
25	3	3	3	3	3	3	3	3	3	3	3	3	3	3	3	3	3	3	3	3	3	3	3	3	3	3	3
57	4	3	2	3	5	5	4	4	4	5	5	4	4	3	3	2	2	2	1	1	1	0	2	2	1	1	1
50	5	3	4	4	3	4	3	4	4	3	3	3	4	4	4	4	4	2	3	4	4	4	4	4	4	4	3
43	3	3	4	4	4	4	4	4	3	4	4	4	4	5	2	2	2	2	2	1	1	1	2	1	1	1	1
59	5	5	5	5	6	6	6	6	6	6	4	3	6	3	0	0	1	0	0	2	4	0	2	2	2	0	0
41	3	5	5	5	5	4	5	4	5	4	4	4	4	3	2	1	1	1	3	1	1	1	1	1	1	1	1
40	4	5	4	5	6	6	3	2	4	5	5	2	2	5	1	0	0	0	0	1	1	1	3	1	1	2	1
42	3	3	3	4	3	5	4	4	3	5	2	4	3	4	4	3	3	4	4	4	3	4	3	4	2	4	3
40	3	1	2	1	2	1	2	2	2	2	2	2	1	2	2	2	1	2	2	3	4	4	3	4	3	4	3
41	3	3	5	4	4	5	3	2	5	5	3	3	3	4	3	3	2	2	0	1	1	1	3	3	2	5	2
43	4	2	3	1	5	2	2	3	2	1	3	2	1	2	3	2	2	3	2	3	2	3	2	4	2	2	3
43	3	1	4	1	0	1	0	0	3	1	1	0	0	1	0	0	1	0	0	3	4	0	0	0	0	0	0
51	1	3	3	3	2	3	3	3	3	3	2	3	2	3	3	2	2	3	3	3	3	3	3	2	2	2	2
53	4	4	4	3	4	4	3	3	5	5	4	3	4	5	0	0	0	1	0	0	5	0	3	2	1	4	1
51	3	3	6	5	5	4	3	3	4	4	5	4	3	3	2	2	3	3	3	0	0	0	0	0	0	0	0
43	5	5	4	4	3	3	4	4	5	4	4	3	4	3	3	5	5	4	3	5	4	3	3	5	4	3	3
35	3	3	3	3	3	4	2	3	3	2	3	2	2	3	3	2	3	2	2	3	4	4	4	4	4	5	3
48	3	0	0	0	0	0	0	0	0	0	0	0	0	0	4	4	4	4	4	0	4	0	4	2	2	0	0
48	2	3	4	3	3	3	3	2	3	3	2	2	2	3	3	2	2	2	2	0	0	0	3	2	1	1	2
52	4	4	3	3	3	4	3	4	3	3	3	4	3	3	4	4	3	3	3	4	3	3	4	4	4	3	3
47	5	5	4	5	6	5	4	4	4	4	5	5	4	4	4	2	3	2	4	0	0	1	1	1	2	3	3
41	4	4	4	3	4	3	3	4	4	3	3	4	4	3	4	4	3	3	4	1	1	2	1	1	0	1	1
40	5	4	5	5	2	5	4	4	4	4	5	4	5	6	4	1	1	5	0	1	3	0	0	3	0	0	0
28	3	5	6	5	5	6	5	6	6	6	5	5	5	6	1	0	0	1	1	0	0	0	3	2	2	1	1
28	4	4	4	4	4	4	4	4	4	4	4	4	4	4	4	4	4	4	4	2	2	2	2	2	2	3	3
42	5	5	5	5	5	4	5	5	5	5	5	5	5	5	3	3	1	4	4	3	2	2	3	3	3	1	1
53	3	2	4	2	2	3	3	2	3	3	3	2	2	2	4	0	1	1	1	3	0	1	3	4	4	4	5
31	4	4	4	4	4	4	4	4	4	4	4	4	4	4	2	2	2	2	2	3	3	3	3	3	3	3	3
59	3	4	3	2	2	3	1	2	3	3	4	1	3	2	3	0	2	1	4	1	2	0	2	1	2	1	1
37	4	5	5	5	5	5	5	4	5	5	5	5	4	4	2	2	5	3	3	1	1	1	1	1	1	1	1
38	4	6	4	5	6	6	5	4	6	6	5	5	4	6	6	2	2	1	0	0	1	0	0	0	0	0	0
62	3	3	3	3	2	3	3	3	3	3	3	4	3	3	3	3	3	3	3	3	4	3	3	3	4	3	4
58	5	5	6	5	4	4	5	3	4	4	3	2	4	5	2	2	2	2	2	2	2	1	2	2	1	1	2
53	4	3	4	4	3	4	3	2	3	3	2	2	2	4	2	2	2	2	2	2	2	2	2	2	2	2	2
43	4	4	2	4	3	3	3	2	4	3	5	2	3	3	3	3	3	4	5	4	3	5	4	4	5	5	2
62	3	4	4	3	3	3	3	3	4	4	4	3	4	3	2	2	2	2	2	4	4	4	4	4	4	4	4
46	5	6	6	6	6	6	6	6	6	6	6	6	6	6	6	6	6	6	6	0	0	0	0	0	0	0	1
34	1	4	3	3	2	1	1	1	2	4	2	1	3	4	4	1	3	4	2	3	3	2	4	1	1	1	1
32	2	3	3	1	1	1	1	1	3	4	4	2	2	4	4	3	3	3	3	2	4	2	4	2	4	2	2
40	3	3	4	2	2	1	4	3	1	4	4	2	2	4	4	1	1	2	1	0	1	0	1	1	1	1	1
45	5	4	3	3	4	4	4	3	5	5	4	3	4	5	3	2	3	3	2	2	2	2	3	3	3	4	3
46	4	4	3	4	4	4	5	4	3	4	4	4	4	3	4	4	3	4	4	4	4	4	3	4	4	3	4
49	5	6	6	5	5	6	4	3	5	5	5	6	4	5	5	0	1	1	3	1	3	0	0	3	5	5	3
37	4	3	4	5	4	4	3	3	5	5	4	3	3	3	0	0	0	0	0	0	0	0	0	0	0	0	0
52	6	3	5	5	3	5	3	3	5	5	5	5	5	3	3	0	3	0	0	0	0	0	0	0	0	0	0
43	2	2	3	3	2	3	2	3	2	2	2	3	2	3	2	2	2	3	2	4	3	2	3	3	3	2	3
58	3	3	5	4	2	2	3	4	4	4	5	3	3	4	2	1	1	1	2	0	1	0	1	1	1	1	0
36	3	4	5	5	4	3	4	1	3	3	3	1	2	2	2	0	1	0	0	2	3	2	2	3	3	2	2
47	5	5	5	4	5	5	2	2	1	2	3	4	3	5	2	1	3	4	1	0	0	0	0	0	0	0	0
43	3	6	6	6	6	6	5	6	5	6	6	6	6	6	2	2	2	2	2	3	4	4	3	3	3	5	4
61	5	6	6	6	6	6	6	6	6	6	6	3	3	5	1	1	1	1	1	1	1	1	1	1	1	1	1
51	4	4	5	5	4	2	2	2	4	4	3	1	1	2	2	0	1	3	3	0	0	0	1	0	0	0	0
38	3	2	2	4	6	6	6	5	5	5	4	5	6	6	3	1	3	3	2	3	0	0	1	6	6	3	6
58	3	4	4	4	4	4	4	3	4	4	4	2	3	3	2	2	2	2	2	2	2	2	3	3	3	3	3
40	3	3	3	2	1	2	2	2	3	3	3	2	3	2	1	1	3	2	1	4	4	1	5	4	3	4	3
40	1	2	3	4	3	3	1	1	2	2	3	2	2	4	3	0	0	3	4	0	0	0	0	0	0	0	0
39	4	5	5	5	5	5	5	5	5	5	5	4	5	4	1	1	1	1	1	3	3	3	3	3	3	3	3
54	4	4	5	4	4	4	4	5	5	5	6	5	5	4	1	1	1	1	0	6	6	5	6	4	5	5	4
36	3	3	3	3	3	3	3	3	3	3	3	3	3	3	3	3	4	3	3	3	3	3	3	2	3	3	3
63	3	4	4	4	4	4	3	3	2	4	3	3	3	3	3	3	3	3	3	3	3	3	3	3	3	3	3
38	4	5	5	4	4	4	4	4	4	4	4	4	4	4	2	2	2	2	2	2	2	2	2	1	1	1	1
59	4	4	5	4	4	5	4	4	4	4	4	3	4	3	3	3	3	3	3	3	3	3	3	3	3	3	3
27	4	4	4	4	3	3	3	3	4	4	4	2	3	3	2	1	3	5	3	3	3	4	5	4	4	4	4
27	3	3	5	3	2	2	2	2	5	5	3	1	3	4	4	1	1	4	4	4	4	2	2	3	1	1	1
47	4	2	2	3	4	5	3	4	3	3	2	3	1	3	2	1	2	3	0	3	2	2	4	4	5	5	3
39	3	4	5	5	5	4	4	3	4	4	3	3	3	4	2	4	3	3	2	2	1	2	1	1	1	2	2
47	4	5	5	5	4	4	2	2	3	2	2	2	1	3	0	5	0	0	0	4	4	5	6	5	5	6	3
43	2	6	5	6	4	5	6	5	6	5	4	5	5	4	4	1	3	2	2	3	5	6	5	6	5	6	5
48	3	3	4	3	4	3	2	3	3	2	2	2	3	2	3	3	3	5	4	4	5	5	6	4	5	5	4
43	4	3	4	4	4	4	3	2	3	3	3	2	2	2	2	2	3	3	2	2	2	2	2	2	2	3	2
42	5	5	6	4	4	3	4	3	3	4	4	1	3	3	2	1	1	1	0	2	1	1	1	1	1	1	0
42	4	5	6	6	6	6	6	5	6	6	6	6	6	4	1	0	0	0	0	0	0	0	0	0	0	0	0
54	6	0	6	6	5	5	5	0	5	5	5	5	2	0	0	0	1	4	4	0	0	0	4	0	0	0	0
59	5	5	1	4	5	4	5	4	5	5	4	2	3	5	0	0	0	1	1	0	0	0	0	0	0	0	0
51	0	3	4	4	4	1	2	1	2	2	1	3	3	3	2	3	4	1	4	4	4	4	4	4	4	3	4
46	3	3	4	3	3	2	3	3	4	4	3	2	3	3	3	3	3	3	2	2	2	2	2	2	2	2	2
52	3	3	3	3	3	3	3	3	3	3	3	3	2	3	3	1	3	3	3	3	3	3	3	3	3	4	3
42	5	6	3	4	4	5	3	2	2	2	2	3	2	2	3	1	2	3	1	2	2	1	3	2	4	4	2
61	5	4	3	5	4	4	5	4	4	4	5	3	3	4	4	4	4	5	4	3	5	3	4	4	3	3	4
56	5	5	5	5	5	5	5	3	5	5	5	4	4	4	1	1	2	2	2	1	1	1	1	1	1	1	1
50	6	6	5	6	5	6	5	6	5	6	5	6	5	6	0	1	0	1	0	6	5	6	5	6	5	6	5
42	4	4	4	4	4	4	4	4	3	4	3	2	2	3	1	1	3	1	1	0	0	0	0	0	0	0	0
52	5	4	4	4	4	3	4	5	5	5	5	5	5	5	1	1	2	2	0	0	0	0	0	3	1	1	1
39	4	3	3	4	4	3	3	3	3	3	4	3	3	4	3	2	3	4	3	3	4	4	3	3	4	3	4
42	3	3	3	3	2	3	3	3	2	2	2	2	2	2	2	3	2	2	2	1	1	0	3	2	2	2	2
51	5	5	5	2	4	3	1	4	4	2	3	5	3	4	2	4	3	5	4	5	4	4	3	4	4	3	4
41	1	3	2	3	2	3	2	2	3	3	2	2	2	3	3	0	0	3	0	1	1	1	2	1	1	1	1
51	3	3	4	4	2	3	3	4	3	4	2	3	3	4	2	2	2	2	2	2	2	1	2	2	2	1	2
44	4	5	5	5	4	3	4	4	4	4	5	2	3	4	2	2	2	2	2	2	3	2	2	2	2	2	2
50	5	5	5	5	5	5	5	5	5	5	5	5	5	5	5	5	5	5	5	0	0	0	0	0	0	0	0
43	5	4	4	3	3	4	3	2	3	2	4	3	3	4	1	3	4	2	3	3	4	3	4	3	3	1	3
29	4	3	4	4	4	4	2	2	4	4	3	4	3	4	3	2	2	2	2	3	4	2	4	3	3	4	4
52	6	4	4	5	5	5	4	3	4	4	4	3	3	4	3	2	4	3	3	3	6	3	1	4	5	5	4
50	2	5	5	5	5	5	5	5	5	5	4	3	3	3	0	0	0	0	0	1	1	0	1	1	1	0	0
58	4	5	4	5	5	5	4	4	4	5	4	4	4	5	2	2	2	2	2	2	2	2	2	2	2	2	2
56	3	3	3	3	3	3	4	3	3	2	3	3	3	3	4	3	3	3	3	0	0	0	3	3	3	3	3
52	3	6	6	6	3	6	3	2	3	3	4	2	1	3	3	0	1	0	0	0	0	0	0	0	0	0	0
59	2	2	3	3	3	3	3	3	3	3	3	2	2	3	3	2	2	2	2	2	2	2	3	2	2	2	2
56	6	6	6	6	6	6	6	6	6	6	6	6	6	6	6	3	6	4	4	1	0	1	4	1	4	2	1
53	3	3	4	3	3	3	4	3	3	3	4	3	3	3	4	3	3	3	4	3	4	3	4	3	4	3	4
42	3	2	2	2	2	2	2	2	2	2	2	2	2	2	2	2	2	1	1	2	2	2	2	4	4	4	4
44	2	4	4	4	4	4	3	3	4	4	3	3	3	4	2	2	2	2	2	2	4	3	3	2	2	2	2
58	3	3	3	3	3	3	3	3	3	3	3	3	3	3	3	3	3	3	3	3	3	3	3	3	3	3	3
44	4	3	3	2	4	3	4	2	4	3	3	5	3	3	4	4	3	4	4	4	3	4	3	4	3	4	3
58	3	3	3	4	4	4	3	2	3	3	3	2	3	2	3	3	4	5	5	0	0	0	0	0	0	0	0
29	3	5	5	3	1	4	3	3	3	4	2	0	3	1	0	0	0	0	0	0	0	0	0	0	0	0	0
56	3	3	3	2	3	3	3	3	3	3	3	3	3	3	3	3	3	3	3	3	3	3	3	3	3	3	3
52	4	5	5	5	5	1	0	0	4	5	2	2	2	1	4	1	0	0	0	6	6	6	6	6	4	5	5
39	4	4	4	4	3	4	3	3	3	4	3	3	3	3	3	2	2	2	2	2	3	2	2	2	2	2	2
40	4	4	3	4	4	3	4	4	3	5	3	3	5	3	1	2	1	3	2	2	2	1	2	1	1	1	1
54	5	4	4	4	4	5	5	5	5	5	5	5	5	5	1	1	1	1	1	0	0	0	0	0	0	0	0
56	3	4	3	3	3	4	3	2	3	3	3	2	2	3	0	0	0	0	3	4	4	3	4	3	3	3	3
47	3	3	4	4	2	1	2	3	3	3	3	2	2	3	3	1	3	3	3	0	4	3	3	4	3	3	3
46	2	4	4	2	2	3	2	2	4	3	1	1	2	0	4	0	4	1	1	3	3	3	4	4	3	2	2
52	3	3	2	2	3	4	2	2	2	3	3	2	2	3	2	3	2	2	1	2	3	3	4	3	3	2	3
52	4	5	5	6	6	6	5	5	5	6	5	5	5	5	5	3	1	0	0	0	0	0	0	0	0	0	0
54	2	2	3	1	5	6	1	0	4	4	4	1	3	3	4	1	3	3	4	3	5	2	5	5	5	1	4
51	5	5	5	5	4	5	5	4	5	6	4	3	4	3	3	3	3	3	3	2	2	2	2	2	2	2	2
25	3	3	3	3	1	4	3	3	3	3	3	3	3	2	3	1	3	2	2	3	3	3	3	3	4	3	3
42	3	2	2	3	3	3	3	3	3	3	3	3	3	3	3	3	3	3	3	2	2	2	2	3	3	3	3
56	2	5	5	5	4	5	3	1	4	4	4	4	3	3	3	3	3	5	5	4	4	4	5	3	3	4	3
33	5	6	5	6	6	6	6	4	6	6	6	5	6	6	2	1	1	2	0	4	4	0	1	1	1	4	2
52	1	2	3	2	0	1	2	1	3	2	2	1	2	1	2	0	2	0	0	4	4	4	4	4	4	4	4
46	5	4	5	5	3	2	3	3	6	6	3	4	3	3	3	1	0	0	0	3	3	0	0	0	0	0	0
47	3	3	3	3	2	4	3	3	3	4	4	3	3	2	2	2	2	2	2	3	3	3	3	4	3	3	3
34	5	4	5	4	4	3	3	4	4	3	3	4	4	3	3	4	3	3	2	3	2	2	4	2	2	2	1
31	4	4	4	3	3	4	4	3	4	4	4	3	3	4	4	4	4	4	4	4	4	4	5	3	3	4	3
49	4	4	3	5	4	3	4	3	4	5	4	3	4	3	4	3	4	4	4	4	3	4	3	2	4	3	2
41	4	4	4	4	5	2	3	3	4	3	2	3	3	4	4	0	3	3	1	4	4	3	4	3	4	4	3
50	5	2	1	2	1	4	3	2	5	6	4	0	0	1	1	0	0	0	0	6	6	0	6	5	3	0	0
49	3	3	3	3	2	3	2	3	3	3	2	2	2	3	0	0	1	1	0	0	0	0	1	4	4	0	0
45	5	3	4	4	5	3	4	3	4	4	3	3	3	3	2	0	0	0	1	0	0	0	4	1	1	1	3
36	2	3	5	3	1	1	2	1	4	4	4	2	3	3	4	2	2	2	1	0	0	0	0	0	0	0	0
45	3	4	4	4	3	3	4	3	5	5	3	3	4	3	2	1	3	2	1	1	1	1	3	3	3	3	2
26	5	5	5	5	4	5	5	4	4	3	4	3	4	3	2	2	1	0	0	2	2	2	4	2	3	2	2
50	5	2	4	2	1	2	2	2	4	2	4	3	3	2	1	1	1	1	1	4	3	3	3	3	3	2	2
45	3	3	3	3	1	2	2	1	3	3	3	3	3	2	0	0	3	1	0	0	0	0	0	0	0	0	0
63	6	4	4	4	5	5	2	2	4	4	3	3	3	3	0	0	0	0	0	1	1	1	1	1	1	1	1
38	4	4	4	4	4	4	3	4	5	4	5	3	4	4	2	1	1	1	1	0	0	0	0	0	0	0	0
36	0	2	6	5	2	1	3	2	6	6	5	3	2	6	1	0	2	1	0	0	0	0	4	2	0	0	0
34	3	4	4	5	4	5	4	3	3	4	3	3	3	2	3	2	3	2	3	4	4	3	3	3	3	4	3
39	3	3	3	3	4	4	4	3	3	3	4	3	3	1	4	4	4	4	4	5	4	4	4	4	3	3	3
41	3	5	5	5	5	5	4	2	3	3	3	3	2	3	4	1	3	3	3	1	3	0	3	3	3	2	2
40	4	5	4	4	5	5	3	2	3	4	3	1	3	4	2	0	3	1	0	1	2	1	0	1	2	0	1
38	3	3	3	3	5	5	3	3	3	3	3	3	3	3	0	0	0	0	0	0	0	0	3	0	2	3	0
32	3	4	4	3	3	4	3	2	3	3	3	3	3	2	1	1	1	3	0	3	3	3	3	3	3	3	3
32	3	4	4	4	4	4	4	3	4	4	2	2	2	2	0	0	0	0	0	2	1	0	2	0	0	3	0
64	2	4	4	4	5	4	3	3	5	5	5	3	5	4	3	1	1	0	0	0	0	0	1	0	0	0	0
35	3	2	4	3	2	3	1	0	4	4	4	3	0	5	4	1	3	4	4	1	1	1	2	2	2	2	2
30	0	3	5	5	5	5	3	3	5	5	3	3	3	4	2	0	2	2	2	1	1	0	3	1	2	4	1
35	5	5	5	5	5	5	5	3	6	6	5	3	6	3	0	0	0	0	0	2	2	2	2	2	2	3	2
31	3	4	4	4	3	3	3	3	3	3	3	3	4	3	3	3	3	3	3	3	3	2	2	2	2	1	2
63	3	3	4	2	2	2	3	3	3	3	3	2	3	3	1	1	1	1	1	6	6	3	6	6	6	5	6
40	5	5	5	4	4	4	4	4	3	4	3	3	3	5	4	2	4	4	2	4	4	1	3	4	5	5	2
32	3	3	3	3	3	3	3	3	3	3	3	3	3	3	3	3	3	3	3	3	3	3	3	3	3	3	3
43	3	6	6	6	6	6	6	6	6	6	6	3	1	6	1	1	4	5	5	1	1	1	1	1	1	1	1
26	6	6	6	6	6	6	6	6	6	6	6	6	6	6	0	0	0	0	0	0	0	0	0	0	0	0	0
39	4	6	6	6	3	5	3	3	6	3	3	3	3	6	1	0	0	0	0	0	0	0	0	0	0	0	0
35	3	3	2	4	2	4	3	5	3	2	2	5	4	3	2	4	2	3	2	4	3	3	2	4	3	2	3
49	2	1	2	2	2	2	4	3	2	2	3	3	2	2	4	3	3	2	2	2	2	3	2	2	2	3	3
46	3	3	3	3	2	2	3	2	2	3	2	2	2	3	2	1	1	1	1	3	2	1	1	3	2	2	1
39	4	4	5	5	5	5	5	4	6	6	4	3	3	5	3	2	2	0	2	5	5	3	5	4	2	5	3
48	3	3	4	4	3	3	4	3	4	4	4	5	4	4	4	4	4	4	5	3	4	3	3	3	4	3	3
50	3	4	3	5	5	5	1	1	1	1	5	1	1	5	5	5	5	5	5	3	3	5	5	1	1	1	1
41	5	5	5	5	5	5	5	5	5	5	4	2	4	5	2	2	1	2	1	2	2	2	2	2	2	2	2
63	6	5	6	5	5	5	6	5	5	6	6	6	6	5	6	5	5	5	6	4	3	4	4	1	2	2	3
64	5	3	4	4	4	4	4	4	4	4	4	4	4	3	4	2	3	4	4	2	1	2	1	2	2	2	1
33	3	0	3	2	2	3	2	3	4	3	1	0	0	5	0	0	0	0	0	5	3	1	0	1	1	1	1
38	6	4	6	6	6	6	6	6	6	6	6	6	6	6	1	0	4	0	0	0	0	0	0	0	0	0	0
32	3	4	4	5	4	4	3	3	5	5	5	5	4	5	5	2	4	4	4	0	0	1	1	1	1	1	1
37	4	3	4	3	3	4	3	3	3	4	3	3	4	3	3	4	3	3	3	3	3	4	3	3	3	4	3
66	4	4	5	4	4	5	5	4	5	3	4	4	4	5	2	3	2	2	3	4	2	2	4	1	2	3	3
28	3	3	4	4	3	3	2	2	3	3	3	3	2	2	2	2	2	2	2	2	2	2	4	2	2	2	2
59	4	3	3	4	2	3	2	1	2	1	1	1	1	1	1	1	1	1	1	1	1	1	1	1	1	1	1
35	6	6	6	6	6	6	2	3	3	3	3	3	2	4	4	1	0	0	0	0	0	0	0	0	0	0	0
37	4	3	3	3	3	3	3	3	4	3	4	3	3	3	3	3	3	3	4	3	3	3	2	3	3	3	2
42	5	2	3	3	3	5	3	3	4	4	3	2	3	5	0	0	0	0	0	0	0	0	1	3	4	0	0
62	4	3	5	3	3	2	3	2	3	2	3	3	3	3	2	1	1	1	1	1	1	1	1	2	2	2	1
35	4	4	4	3	6	4	2	3	3	4	4	4	3	4	1	0	0	3	3	0	0	0	0	0	0	0	0
55	3	5	5	6	6	5	4	5	5	6	3	3	5	4	2	0	3	3	4	4	5	3	4	4	3	4	4
45	5	5	5	6	6	6	5	6	5	5	6	5	5	5	3	2	2	2	2	2	1	2	1	1	0	2	1
30	5	4	6	5	4	5	5	4	5	5	5	4	4	4	2	1	0	1	1	1	1	1	0	1	1	0	0
43	3	3	4	4	5	5	5	5	5	5	5	5	4	5	2	0	3	4	2	1	1	0	0	2	2	2	2
43	4	4	4	4	3	3	4	3	5	5	4	3	5	3	4	3	4	5	4	4	4	3	5	4	3	2	3
40	0	5	5	5	3	3	5	5	5	6	5	6	6	6	0	0	0	0	0	0	6	0	0	0	0	0	0
32	3	4	4	3	2	2	2	1	2	4	2	2	2	2	3	2	2	2	2	3	3	3	3	4	3	3	3
45	4	4	3	4	3	4	3	5	5	4	3	4	3	5	3	1	1	1	1	1	1	1	1	1	1	0	1
44	4	4	4	5	6	5	5	5	5	5	6	5	6	5	5	5	5	5	5	4	5	5	5	4	4	4	5
52	2	3	1	3	0	2	3	0	3	2	3	3	0	3	3	0	5	4	0	0	0	0	0	0	0	0	0
65	4	3	4	3	2	3	3	4	4	4	3	3	2	3	2	2	3	2	2	3	4	2	3	3	4	4	3
51	4	4	5	3	3	4	0	3	3	3	2	0	4	5	0	0	0	0	0	1	1	0	0	0	0	0	0
35	3	3	4	2	3	3	3	2	2	2	2	2	2	3	3	3	3	3	3	2	3	4	3	3	3	2	3
21	3	4	4	3	3	3	4	3	4	4	4	3	3	4	4	1	3	3	5	1	1	1	1	1	1	1	1
28	5	4	2	3	4	4	4	4	4	4	3	3	4	5	5	3	3	3	1	2	1	1	3	3	4	4	4
58	4	4	4	4	4	4	3	3	3	4	3	3	3	3	3	1	1	2	2	3	3	3	3	3	3	2	2
27	4	5	4	5	5	4	4	3	4	4	5	3	3	4	1	1	1	1	1	1	1	0	1	0	0	0	1
53	4	4	3	4	3	4	4	3	3	4	3	4	3	4	3	3	3	3	4	3	4	3	4	3	4	4	4
49	4	3	3	2	2	3	2	3	3	3	4	3	3	3	2	0	6	3	3	2	3	3	3	3	3	3	3
32	4	2	4	4	4	6	1	1	4	4	4	2	2	3	0	0	1	0	0	2	6	0	5	4	6	6	4
50	5	5	5	6	5	4	4	3	5	5	3	3	3	3	1	0	1	0	0	3	3	3	3	3	3	3	3
24	2	4	4	4	4	4	2	2	2	2	2	2	2	2	2	2	4	3	3	5	5	5	5	2	2	2	2
39	5	6	6	6	6	6	6	6	6	6	5	3	5	5	3	1	4	2	1	2	2	1	1	1	3	1	1
35	4	4	4	5	4	5	4	3	5	5	4	3	3	4	2	1	1	0	0	2	2	1	1	2	2	3	2
28	4	4	5	5	5	5	4	3	4	5	5	2	4	5	0	0	2	4	2	0	0	0	0	0	0	0	0
26	4	3	4	3	2	2	2	3	3	3	2	2	2	3	3	3	3	3	3	2	2	2	1	2	2	2	1
43	0	4	4	4	4	4	4	4	4	4	3	4	3	4	4	3	5	5	4	3	3	3	3	3	3	4	4
33	5	5	6	6	5	6	5	5	6	6	4	4	5	5	3	0	0	0	0	0	0	0	0	0	0	0	0
24	4	3	4	4	3	4	4	3	3	4	5	3	4	4	1	1	4	1	0	3	3	3	3	3	2	2	3
39	2	3	2	4	3	3	3	2	3	3	2	3	3	4	3	3	3	4	4	2	2	2	3	3	4	4	2
43	3	2	3	3	2	3	3	3	3	3	3	3	3	3	3	3	3	3	3	4	3	3	3	3	3	3	3
31	5	4	4	4	5	4	4	4	4	4	4	4	4	4	4	4	4	4	4	3	3	3	3	3	3	3	3
62	4	4	4	4	4	4	4	3	4	4	4	4	4	4	3	3	4	4	4	4	4	4	4	3	3	3	3
36	4	4	3	5	4	3	4	5	3	3	4	5	4	3	3	5	4	3	5	4	5	3	3	5	4	3	3
41	3	4	4	3	4	3	3	4	4	3	3	4	3	3	3	4	3	3	4	3	3	3	3	3	3	3	4
56	3	3	3	3	3	3	3	3	3	3	3	3	3	3	3	3	3	3	3	2	3	3	3	3	3	3	3
35	4	5	5	5	5	5	5	5	5	5	5	5	5	5	2	2	1	1	1	4	5	2	4	2	1	3	2
56	4	4	4	4	4	4	4	3	4	4	4	3	4	3	4	1	1	2	2	3	2	2	2	3	3	3	2
